# Supplementary material for: Temporal TCR dynamics and epitope diversity mark recovery in severe COVID-19 patients
Source: Front Immunol. 2025 Jul 10;16:1582949. doi: 10.3389/fimmu.2025.1582949 (PMC12286809; doi:10.3389/fimmu.2025.1582949)
Supplement: Supplementary file 2 [file Table1.xlsx]

## Sheet: Sheet1
Table S1: Clinical Parameters of longitudinal COVID-19 patients
Patient ID	Group	Age	Gender	Comorbidities								Additional therapy
				Diabetes Type 2	Hypertension	Dislipidemia	IHD	CVA	Hypothyroidism	COPD	Asthma	Plasma	Remdesivir	Ivermectin	Doxycycline	Hydroxychloroquine	Enoxaparin	IV Dexamethasone	Oral Dexamethasone	IV Hydrocortisone	Oral Methylprednisolone	Ambroxol	Pantoprazole	Atorvastatin	Insulin	Paracetamol
P_037_1	T1	56	M	0	0	0	0	0	0	0	0	0	0	0	0	1	1	0	1	0	0	1	1	0	0	0
P_037_2	T2	56	M	0	0	0	0	0	0	0	0	0	0	0	0	1	1	0	1	0	0	1	1	0	0	0
P_037_3	T3	56	M	0	0	0	0	0	0	0	0	0	0	0	0	1	1	0	1	0	0	1	1	0	0	0
P_062_1	T1	82	M	0	0	0	0	0	0	1	0	0	0	0	0	1	1	0	0	0	0	0	1	0	0	1
P_062_2	T2	82	M	0	0	0	0	0	0	1	0	0	0	0	0	1	1	0	0	0	0	0	1	0	0	1
P_062_3	T3	82	M	0	0	0	0	0	0	1	0	0	0	0	0	1	1	0	0	0	0	0	1	0	0	1
P_064_1	T1	57	M	1	1	0	0	0	0	0	0	1	1	1	0	1	1	1	1	0	0	1	1	1	1	0
P_064_2	T2	57	M	1	1	0	0	0	0	0	0	1	1	1	0	1	1	1	1	0	0	1	1	1	1	0
P_064_3	T3	57	M	1	1	0	0	0	0	0	0	1	1	1	0	1	1	1	1	0	0	1	1	1	1	0
P_090_1	T1	82	M	1	1	0	0	0	0	0	0	0	0	1	1	0	1	0	1	0	0	0	0	0	0	1
P_090_2	T2	82	M	1	1	0	0	0	0	0	0	0	0	1	1	0	1	0	1	0	0	0	0	0	0	1
P_090_3	T3	82	M	1	1	0	0	0	0	0	0	0	0	1	1	0	1	0	1	0	0	0	0	0	0	1
P_097_1	T1	71	M	NA	NA	NA	NA	NA	NA	NA	NA	0	NA	NA	NA	NA	NA	NA	NA	NA	NA	NA	NA	NA	NA	NA
P_097_2	T2	71	M	NA	NA	NA	NA	NA	NA	NA	NA	NA	NA	NA	NA	NA	NA	NA	NA	NA	NA	NA	NA	NA	NA	NA
P_097_3	T3	71	M	0	0	0	0	0	0	0	0	0	0	NA	NA	NA	NA	NA	NA	NA	NA	NA	NA	NA	NA	NA
P_098_1	T1	56	M	1	1	0	1	0	0	0	0	1	0	0	1	0	1	0	1	0	0	0	1	1	1	0
P_098_2	T2	56	M	1	1	0	1	0	0	0	0	1	0	0	1	0	1	0	1	0	0	0	1	1	1	0
P_098_3	T3	56	M	1	1	0	1	0	0	0	0	1	0	0	1	0	1	0	1	0	0	0	1	1	1	0
P_099_1	T1	52	F	1	1	1	0	0	1	0	0	0	1	0	1	0	0	0	0	0	1	0	0	0	1	0
P_099_2	T2	52	F	1	1	1	0	0	1	0	0	0	1	0	1	0	0	0	0	0	1	0	0	0	1	0
P_099_3	T3	52	F	1	1	1	0	0	1	0	0	0	1	0	1	0	0	0	0	0	1	0	0	0	1	0
P_100_1	T1	46	M	0	1	1	0	0	1	0	0	1	1	1	1	0	1	1	0	0	0	1	1	1	0	0
P_100_2	T2	46	M	0	1	1	0	0	1	0	0	1	1	1	1	0	1	1	0	0	0	1	1	1	0	0
P_100_3	T3	46	M	0	1	1	0	0	1	0	0	1	1	1	1	0	1	1	0	0	0	1	1	1	0	0
P_101_1	T1	68	F	1	1	1	0	0	0	0	0	1	0	1	1	0	1	0	1	0	0	0	1	1	1	0
P_101_2	T2	68	F	1	1	1	0	0	0	0	0	1	0	1	1	0	1	0	1	0	0	0	1	1	1	0
P_101_3	T3	68	F	1	1	1	0	0	0	0	0	1	0	1	1	0	1	0	1	0	0	0	1	1	1	0
P_103_1	T1	84	M	1	0	0	0	0	0	0	0	0	1	1	1	0	1	1	1	0	0	0	0	0	1	1
P_103_2	T2	84	M	1	0	0	0	0	0	0	0	0	1	1	1	0	1	1	1	0	0	0	0	0	1	1
P_103_3	T3	84	M	1	0	0	0	0	0	0	0	0	1	1	1	0	1	1	1	0	0	0	0	0	1	1
P_105_1	T1	68	F	0	0	0	0	0	0	0	0	0	1	1	0	0	1	1	1	0	0	0	1	0	0	1
P_105_2	T2	68	F	0	0	0	0	0	0	0	0	0	1	1	0	0	1	1	1	0	0	0	1	0	0	1
P_105_3	T3	68	F	0	0	0	0	0	0	0	0	0	1	1	0	0	1	1	1	0	0	0	1	0	0	1
P_107_1	T1	79	M	0	1	0	0	0	0	0	0	1	0	1	0	0	1	1	0	0	0	1	0	1	0	0
P_107_2	T2	79	M	0	1	0	0	0	0	0	0	1	0	1	0	0	1	1	0	0	0	1	0	1	0	0
P_107_3	T3	79	M	0	1	0	0	0	0	0	0	1	0	1	0	0	1	1	0	0	0	1	0	1	0	0
