# Supplementary material for: Temporal TCR dynamics and epitope diversity mark recovery in severe COVID-19 patients
Source: Front Immunol. 2025 Jul 10;16:1582949. doi: 10.3389/fimmu.2025.1582949 (PMC12286809; doi:10.3389/fimmu.2025.1582949)
Supplement: Supplementary file 3 [file Table2.xlsx]

## Sheet: Sheet1
Table S2: Total sequencing reads with TCR aligned reads for 36 COVID-19 patients segregated based on three time points
Sample ID	Group	Total Reads	TCR Aligned reads
P_037	T1	37890286	238
	T2	34045575	338
	T3	35269633	597
P_062	T1	10215243	96
	T2	8364346	126
	T3	10269894	41
P_064	T1	11592446	37
	T2	10007539	158
	T3	10000123	173
P_090	T1	10542974	69
	T2	10120983	164
	T3	7684432	204
P_097	T1	13492569	173
	T2	10107269	109
	T3	23289088	524
P_098	T1	9800279	100
	T2	9414499	300
	T3	9570404	359
P_099	T1	10230940	180
	T2	10503917	32
	T3	8313274	35
P_100	T1	8933309	69
	T2	14392972	112
	T3	6491328	62
P_101	T1	8772901	118
	T2	6573040	238
	T3	7760912	434
P_103	T1	15598773	108
	T2	15724174	177
	T3	14386239	70
P_105	T1	16627010	123
	T2	7949759	154
	T3	11696598	511
P_107	T1	7383014	75
	T2	8317403	72
	T3	7728254	25
