# Supplementary material for: Temporal TCR dynamics and epitope diversity mark recovery in severe COVID-19 patients
Source: Front Immunol. 2025 Jul 10;16:1582949. doi: 10.3389/fimmu.2025.1582949 (PMC12286809; doi:10.3389/fimmu.2025.1582949)
Supplement: Supplementary file 4 [file Table3.xlsx]

## Sheet: Sheet1
Table S3. TCR clonotype distribution across T1, T2, and T3 groupings of COVID-19 (total = 36) patients with statistical analysis
Sample ID	Group	TCR Clonotypes		Group	Total TCR clonotypes	Median	Average
P_037	T1	36		T1	330	26	28
	T2	56		T2	489	38	41
	T3	98		T3	752	55	63
P_062	T1	22
	T2	31
	T3	4		Repeated Measure ANOVA test
P_064	T1	7		Groups	significance
	T2	48		T1 vs. T2	ns
	T3	51		T2 vs. T3	ns
P_090	T1	20		T1 vs. T3	*
	T2	43
	T3	58
P_097	T1	43
	T2	25
	T3	138
P_098	T1	28
	T2	92
	T3	98
P_099	T1	44
	T2	9
	T3	14
P_100	T1	24
	T2	27
	T3	13
P_101	T1	31
	T2	63
	T3	126
P_103	T1	24
	T2	49
	T3	11
P_105	T1	26
	T2	32
	T3	135
P_107	T1	25
	T2	14
	T3	6
