# Supplementary material for: Temporal TCR dynamics and epitope diversity mark recovery in severe COVID-19 patients
Source: Front Immunol. 2025 Jul 10;16:1582949. doi: 10.3389/fimmu.2025.1582949 (PMC12286809; doi:10.3389/fimmu.2025.1582949)
Supplement: Supplementary file 5 [file Table4.xlsx]

## Sheet: Sheet1
Table S4. TCR clonal diversity indices across T1, T2, and T3 groupings of COVID-19 (total = 36) patients with statistical analysis
Diversity Indices Median			Repeated Measure ANOVA test
Chao1_index			Chao1_index
Group	Median		Groups	significance
T1	123		T1 vs. T2	ns
T2	277		T2 vs. T3	ns
T3	242		T1 vs. T3	*
Inverse simpson_index			Inverse simpson_index
Group	Median		Groups	significance
T1	23		T1 vs. T2	ns
T2	35		T2 vs. T3	ns
T3	49		T1 vs. T3	*
Shannon Weiner_index			Shannon Weiner_index
Group	Median		Groups	significance
T1	25		T1 vs. T2	ns
T2	36		T2 vs. T3	ns
T3	53		T1 vs. T3	*
ChaoE_index			ChaoE_index
Group	Median		Groups	significance
T1	123		T1 vs. T2	ns
T2	254		T2 vs. T3	ns
T3	229		T1 vs. T3	ns
d50_index			d50_index
Group	Median		Groups	significance
T1	1		T1 vs. T2	ns
T2	1		T2 vs. T3	ns
T3	1		T1 vs. T3	ns
Efron thisted_index			Efron thisted_index
Group	Median		Groups	significance
T1	49		T1 vs. T2	ns
T2	72		T2 vs. T3	ns
T3	104		T1 vs. T3	*
