# Supplementary material for: Temporal TCR dynamics and epitope diversity mark recovery in severe COVID-19 patients
Source: Front Immunol. 2025 Jul 10;16:1582949. doi: 10.3389/fimmu.2025.1582949 (PMC12286809; doi:10.3389/fimmu.2025.1582949)
Supplement: Supplementary file 6 [file Table5.xlsx]

## Sheet: Sheet1
Table S5. Relative abundance & Fisher's exact test of TCR repertoire chains across T1, T2, and T3 groupings of COVID-19 (total = 36) patients
TCR repertoire chains across T1, T2, and T3
Group	TRAV	TRBV	TRDV	TRGV	Total
T1	138	151	7	34	330
T2	187	262	12	28	489
T3	280	406	22	44	752
Total	605	819	41	106	1571
Relative abundance (%) of TCR repertoire chains
Group	TRAV	TRBV	TRDV	TRGV	Total
T1	41.8182	45.7576	2.12121	10.303	100
T2	38.2413	53.5787	2.45399	5.72597	100
T3	37.234	53.9894	2.92553	5.85106	100
Total	117.294	153.326	7.50073	21.8801	300
Relative %	39.0978	51.1086	2.50024	7.29336	100
Fisher exact test for significance across TCR chains between T1, T2, and T3 groups
	TRAV		TRBV		TRDV		TRGV
Groupwise	pvalue	sig	pvalue	sig	pvalue	sig	pvalue	sig
T1 vs. T2	0.309	ns	0.0325	*	0.8174	ns	0.0214	*
T2 vs. T3	0.7195	ns	0.9073	ns	0.7231	ns	1	ns
T1 vs. T3	0.1552	ns	0.0145	*	0.5431	ns	0.0108	*
