# Supplementary material for: Temporal TCR dynamics and epitope diversity mark recovery in severe COVID-19 patients
Source: Front Immunol. 2025 Jul 10;16:1582949. doi: 10.3389/fimmu.2025.1582949 (PMC12286809; doi:10.3389/fimmu.2025.1582949)
Supplement: Supplementary file 7 [file Table6.xlsx]

## Sheet: Sheet1
Table S6. Significant V and J segments across T1, T2, and T3 groupings of COVID-19 (total = 36) patients using Wilcoxon signed-rank test
	Significance
V gene	T1 vs. T2	T2 vs. T3	T1 vs. T3
TRAV38-1	ns	ns	*
TRAV8-6	ns	*	ns
TRBV2	*	ns	ns
TRBV28	ns	ns	*
TRBV7-2	*	ns	ns
	Significance
J gene	T1 vs. T2	T2 vs. T3	T1 vs. T3
TRAJ39	ns	*	ns
