# Supplementary material for: Temporal TCR dynamics and epitope diversity mark recovery in severe COVID-19 patients
Source: Front Immunol. 2025 Jul 10;16:1582949. doi: 10.3389/fimmu.2025.1582949 (PMC12286809; doi:10.3389/fimmu.2025.1582949)
Supplement: Supplementary file 8 [file Table7.xlsx]

## Sheet: Sheet1
Table S7: Longitudinal Cytokine Profile of the COVID-19 patients across three time points
Sample no.	Sample ID	Time	CTACK	Eotaxin	FGF basic	G-CSF	GRO-a	HGF	IFN-g	IL-1a	IL-1b	IL-1ra	IL-2Ra	IL-4	IL-6	IL-8	IL-9	IL-10	IL-13	IL-16	IL-17A	IL-18	IP-10	LIF	M-CSF	MCP-1(MCAF)	MIF	MIG	MIP-1a	MIP-1b	PDGF-bb	RANTES	SCF	SCGF-b	SDF-1a	TNF-a	TNF-b	TRAIL
37	P_037_T1	T1	182.567	27.4108	31.6781	44.3379	216.975	455.397	15.8665	8.55436	4.75259	311.994	79.0125	1.49841	0	6.25346	82.5903	0	2.62525	30.624	2.47341	110.459	147.258	12.6099	10.4116	8.5469	1113.71	0	1.59917	61.0612	559.508	3398.28	45.6245	22718.8	206.97	22.2523	131.784	19.1334
62	P_062_T1	T1	1184.11	50.8583	53.6693	121.86	324.682	643.904	21.0377	44.118	6.25335	956.043	125.912	3.13458	303.126	57.9567	79.3436	13.2978	2.60664	359.346	4.67529	403.35	3289.13	110.177	75.9885	253.23	2591.69	3371.2	5.56727	75.9154	2824.53	3807.31	118.7	68689.5	395.869	44.4548	133.7	36.155
64	P_064_T1	T1	510.267	115.815	42.1828	56.3364	316.261	605.029	15.3892	18.0427	10.7967	791.624	124.146	4.41682	0.961685	6.59815	103.197	13.2978	13.215	51.245	5.43431	248.456	4718.56	82.0716	28.0171	13.2269	2055.69	367.993	1.79313	74.7659	1252.05	5457.81	25.5516	127164	520.424	51.5361	145.891	30.0302
90	P_090_T1	T1	383.795	0.892518	33.7595	43.8015	59.7785	81.4463	11.4438	17.409	0.997325	68.3948	72.2052	1.56171	21.58	1.75606	66.3031	6.79339	3.08774	0	5.32078	0	0	29.7912	17.1595	12.6512	38.6715	14.0552	1.97771	46.3617	227.951	554.262	20.9566	15687.4	176.848	35.0277	128.491	33.4713
97	P_097_T1	T1	415.669	28.2194	29.4849	33.6848	126.908	1367.79	6.16008	10.629	6.67846	117.999	47.6181	2.13253	3.28553	0.67784	70.3427	3.73785	6.95621	37.9454	4.50677	0.566669	30.196	20.06	8.70136	13.2623	951.628	162.31	0.930947	53.1256	277.988	4170.73	28.8361	58865.7	263.46	25.7724	130.068	25.3939
98	P_098_T1	T1	342.46	37.6773	35.8358	38.4499	104.923	1439.86	10.1832	14.0035	6.67846	68.3948	64.9544	1.94684	3.28553	1.20155	59.9083	4.16042	8.46649	0	6.10852	109.676	0	24.9574	8.70136	11.3796	407.703	24.5738	1.68559	44.3149	518.215	2373.12	31.8691	39028.9	155.759	24.4201	122.394	21.2009
99	P_099_T1	T1	252.722	2.89117	32.6909	21.6621	178.678	257.524	7.55477	24.2509	0.997325	209.288	54.3042	1.56171	3.57082	17.0976	76.6519	4.16042	5.92285	0	5.71465	22.2381	3263.05	48.5115	0	26.6557	353.896	594.093	1.66124	52.2301	676.017	1775	0	43060	191.786	22.6287	120.228	24.6994
100	P_100_T1	T1	290.856	11.4806	43.866	30.2246	266.761	455.101	12.3825	17.409	0.997325	407.035	73.4023	1.45855	54.4601	11.4601	82.3473	4.36939	5.36643	32.751	7.73653	8.4472	898.916	29.7912	0	16.268	1133.5	59.1629	2.22114	74.1529	3973.61	2834.01	10.044	63319.8	224.532	27.1071	146.891	26.783
101	P_101_T1	T1	665.067	56.5575	33.7595	103.769	119.002	1082.84	20.2947	17.409	8.47979	3464.97	120.035	2.40075	105.135	16.8204	54.0416	3.51495	5.36643	246.114	5.32078	429.232	7305.48	57.5643	115.604	53.7069	774.712	471.534	4.8989	49.192	233.961	1907.97	216.616	82357.8	228.11	59.8258	96.7504	21.561
103	P_103_T1	T1	747.426	5.12777	37.8815	35.7521	207.032	555.245	12.3825	38.0276	7.89782	15.3207	81.3533	1.94684	13.5204	9.85814	76.0809	3.73785	5.92285	64.923	2.87876	242.893	4931.12	39.2679	43.7271	24.0629	1028.17	397.219	2.12377	52.39	259.682	4335.38	63.9032	100951	201.905	29.759	136.785	31.1561
105	P_105_T1	T1	779.423	59.4484	35.8358	47.0858	166.352	949.52	16.8616	10.629	6.3459	1127.2	154.595	2.17379	20.2962	0	63.9907	5.99932	3.69716	93.241	4.50677	440.766	4436.26	29.7912	79.1741	8.07666	1288.3	543.293	2.17245	53.8612	244.521	4640.41	159.834	78616.2	200.07	41.9649	132.634	34.7575
107	P_107_T1	T1	393.353	27.1606	33.7595	7.73331	227.716	731.745	4.65811	8.92625	0.997325	15.3207	64.9544	1.51356	14.1623	3.63525	70.3427	3.6264	3.08774	19.9324	4.50677	187.873	1588.69	20.06	22.3712	12.6512	1516.86	901.47	1.28392	63.2475	498.78	4507.54	16.11	84091.3	215.531	18.5543	125.344	20.4806
37	P_037_T2	T2	185.368	55.6929	28.6498	22.1016	254.053	384.736	9.54145	2.67262	0	282.727	70.6683	1.47468	21.7306	3.33149	86.5906	0	0.114042	42.285	2.59402	27.3326	280.646	16.0551	10.5269	41.0308	4349.45	250.082	1.65035	61.376	784.955	4430.65	34.4461	27240.5	171.666	24.0498	114.644	32.5114
62	P_062_T2	T2	571.514	28.3193	31.4859	62.5134	79.7484	593.308	11.9969	24.6209	3.74057	541.123	61.8569	2.14071	19.0816	5.61645	63.0242	3.5318	3.36063	65.326	4.79047	133.747	798.994	61.5478	24.2661	32.9903	4104.45	1077.13	2.66438	58.0816	567.307	1875.91	41.0251	27970.5	250.313	34.0801	118.84	20.5932
64	P_064_T2	T2	532.772	36.373	34.2853	62.0952	293.968	615.428	14.0318	16.3832	7.22318	566.558	124.591	1.97219	15.5367	5.86635	67.7179	2.76543	4.75194	71.1146	4.20571	158.568	899.524	33.2782	35.4717	31.4779	5468.52	590.552	3.11346	70.4848	624.669	2849.92	51.7533	58224	314.406	48.4837	151.332	31.265
90	P_090_T2	T2	1218.4	62.3905	46.3475	96.4783	243.719	1387.94	16.0101	34.6785	2.20285	711.014	109.26	4.96287	31.472	8.19809	102.096	27.4577	3.48748	79.3029	7.55218	54.02	938.712	62.1557	28.8461	146.569	5154.81	466.693	3.94162	73.2564	777.433	3286.18	61.436	42455.9	359.702	63.907	140.448	39.6783
97	P_097_T2	T2	637.445	59.0791	37.0163	13.9424	63.112	2387.1	18.5183	22.6971	18.9754	1474.83	91.574	3.62946	18.5779	5.42703	70.1372	4.40495	8.71053	54.5441	7.55218	44.3139	2142.19	5.87055	40.7804	49.8854	3984.42	594.562	1.52661	58.5753	271.591	2956.28	51.8396	63505.9	285.368	30.9374	136.497	64.3375
98	P_098_T2	T2	291.521	38.8545	37.0163	49.1968	185.39	1264.89	12.4369	18.7395	5.42623	485.559	68.1327	1.95036	30.2174	4.29342	55.7018	4.40495	3.84977	29.3888	3.36714	77.2636	20.6664	0	17.8731	42.1357	2739.29	191.035	2.87168	49.4672	276.774	1962.47	39.6152	31353.1	154.5	23.8396	134.12	31.5779
99	P_099_T2	T2	217.14	10.4133	39.4177	21.1408	27.7126	1571.18	11.4405	13.9833	2.20285	778.106	58.9579	0.238326	49.2101	9.86702	44.1127	4.40495	1.64583	30.7325	5.44265	25.3487	7838.19	41.179	5.58346	160.63	2216.83	4684.73	1.77116	44.3517	1055.41	1699.64	19.6716	27969	103.63	17.4485	86.1408	23.998
100	P_100_T2	T2	16.6555	7.42678	32.1448	52.2818	27.7126	1174.01	13.3645	26.6546	2.20285	711.014	24.7922	0.501715	58.4799	3.72661	61.0407	5.40724	3.84977	8.0663	6.49742	0	567.834	30.1118	0	31.9486	1610.47	408.163	2.53541	45.3498	1443.83	864.57	13.7546	19970.7	83.723	23.8396	154.709	24.9088
101	P_101_T2	T2	479.8	22.6377	34.6148	131.822	27.7126	1392.01	23.2597	34.6785	2.20285	565.607	135.357	1.01203	49.5237	11.5359	57.2272	0.997154	5.14799	80.4704	7.55218	105.328	1867.06	30.1118	77.5868	53.0727	1768.54	1808.66	7.33486	39.7768	21.1133	1053.92	111.685	41182.2	151.382	51.77	83.4019	33.3021
103	P_103_T2	T2	218.832	26.7229	32.1448	71.3733	27.7126	1273.13	13.3645	32.6816	2.20285	565.607	36.4021	0.63341	44.1222	9.30021	45.6753	3.38038	3.84977	30.7325	8.57293	20.9107	1382.23	18.489	16.0548	121.382	1763.58	921.789	3.78877	42.5633	888.948	1120.2	24.9729	30772.3	63.2095	23.8396	113.231	23.998
105	P_105_T2	T2	1727.99	45.8488	46.3475	124.49	390.851	1934.51	31.4714	30.6484	4.19697	1130.42	443.784	4.38671	22.5855	10.4338	125.386	6.40953	2.43079	232.9	6.49742	259.7	793.146	101.4	115.689	35.6672	8011.04	257.943	4.33902	109.502	2348.94	19277.3	292.259	151476	315.54	42.5828	214.982	38.8325
107	P_107_T2	T2	64.0072	8.23143	27.0332	5.67095	27.7126	1273.13	10.4097	13.9833	2.20285	398.726	30.6217	0	18.2991	1.113	41.7688	1.19761	2.43079	11.062	5.44265	46.1657	601.56	5.87055	19.2317	0	1572.39	462.044	0.670652	34.1207	129.01	790.521	5.99044	37471.2	71.8397	12.6244	87.3214	13.9781
37	P_037_T3	T3	343.813	94.2797	29.6397	49.3533	160.549	880.291	15.0041	0	0	515.405	78.2149	1.48636	0	2.84896	66.4922	1.21337	2.93675	59.9702	2.69259	62.8992	720.742	9.92135	16.3581	9.45237	1399.75	312.829	4.84521	80.1391	291.498	3138.4	49.9631	37616.7	214.272	23.671	72.2031	28.7995
62	P_062_T3	T3	366.993	34.5257	31.9007	36.8419	83.9512	361.563	12.3026	21.7331	3.47166	779.637	82.4296	2.37735	19.156	12.0407	69.2962	8.25592	3.10414	125.202	5.66333	75.8969	595.108	72.1818	43.4048	61.8028	2847.28	415.206	2.20386	62.5964	518.758	2374.75	92.3609	55094.7	199.867	36.4885	144.516	18.335
64	P_064_T3	T3	379.066	35.899	33.3909	42.0853	83.9512	209.301	11.7833	12.4435	4.59574	683.314	149.055	1.16473	7.74617	4.52978	62.3616	7.54301	2.48477	72.5748	1.97391	69.1169	578.207	17.4439	34.6658	31.9175	2663.12	1435.59	2.23875	52.3043	509.075	2548.06	53.2871	54205.6	194.848	43.8332	126.214	24.8643
90	P_090_T3	T3	835.023	39.9304	31.1917	38.7844	236.949	320.789	13.4854	19.9017	1.60735	210.991	86.9072	2.47688	10.7501	3.68485	121.021	6.54539	3.31278	80.5082	4.56953	58.3301	488.393	34.2843	21.5104	47.4142	4690.7	587.763	2.27414	58.5885	418.599	5219.94	68.1022	44555.9	262.247	48.8807	165.908	20.6858
97	P_097_T3	T3	381.64	31.9141	27.5826	16.8631	205.493	276.038	13.4854	5.96603	3.37031	359.779	58.3734	2.08667	10.0769	3.86163	126.89	63.7832	8.71475	75.6115	0.398903	51.0716	617.979	30.5299	16.8645	26.6148	4934.53	321.354	0.846151	58.5082	547.035	5766.58	43.6552	54431.2	243.599	25.2873	133.281	20.5022
98	P_098_T3	T3	255.993	43.3491	31.1917	36.1287	96.8512	329.129	16.0054	12.883	2.88331	584.911	74.5772	1.92047	12.6016	3.59646	92.3448	0	5.90988	50.9846	8.26077	58.6105	109.27	52.341	24.3092	37.7128	2787.53	381.074	2.3103	52.2159	659.536	2621.22	61.032	25583.1	139.256	26.457	153.39	21.9184
99	P_099_T3	T3	213.375	48.1678	32.071	56.9097	266.878	853.768	15.5158	31.1926	1.96774	685.033	84.805	2.38294	13.6836	10.4614	141.462	0	4.53342	137.59	6.77468	69.8186	4278.1	30.5299	19.9617	359.331	8029.53	1545.33	3.431	58.7938	3709.97	6776.51	58.4595	51070.6	188.481	28.0114	157.371	22.2724
100	P_100_T3	T3	58.6765	3.42961	22.6218	0	0	271.811	10.3029	5.40657	1.60735	210.991	46.0197	0.641461	7.40793	1.90723	37.0137	0	2.63753	31.6477	4.56953	36.1622	146.487	0	4.23407	0	2086.12	303.982	0.502709	45.9058	749.945	1607.56	15.0757	15288	57.2516	12.8673	95.8956	14.2476
101	P_101_T3	T3	424.061	47.5931	27.5826	63.8567	0	461.308	16.0054	17.0789	1.60735	327.872	103.123	1.92047	8.12927	3.07594	47.4931	0	3.93608	86.2986	6.05561	67.7276	333.934	30.5299	50.9199	26.6148	2911.22	720.802	3.30447	45.3882	133.871	2445.64	142.588	35033	153.84	31.8744	122.85	20.1482
103	P_103_T3	T3	399.17	39.1347	23.6586	16.8631	46.6198	667.735	13.831	14.2816	2.61058	359.779	115.382	1.6242	11.736	4.11698	39.1096	0	2.63753	101.418	3.10741	68.1121	1246.13	14.6023	35.5331	5.0173	3682.65	910.652	2.41875	42.6124	263.554	1693.02	93.13	33729.8	146.578	30.3353	93.6626	21.2103
105	P_105_T3	T3	584.873	51.4244	28.5013	58.185	0	329.129	12.7654	11.5098	3.37031	417.738	79.7147	2.4552	13.359	2.98755	95.3283	0	4.53342	92.9825	3.10741	68.016	588.248	37.9899	40.5484	30.5303	3551.89	497.072	3.57561	53.1263	324.708	3276.31	131.651	60590	223.966	26.8417	133	18.5092
107	P_107_T3	T3	302.482	33.1224	25.6665	6.58511	153.947	309.648	13.1254	8.7379	2.31838	374.912	66.7705	1.71814	9.29543	3.95002	57.8738	0	3.31278	77.5773	3.82648	69.8186	603.688	14.6023	19.0241	0	4007.43	670.874	1.55111	51.011	588.985	2296.93	37.8298	43564	210.206	21.7475	115.53	23.9902
