# Supplementary material for: Temporal TCR dynamics and epitope diversity mark recovery in severe COVID-19 patients
Source: Front Immunol. 2025 Jul 10;16:1582949. doi: 10.3389/fimmu.2025.1582949 (PMC12286809; doi:10.3389/fimmu.2025.1582949)
Supplement: Supplementary file 9 [file Table8.xlsx]

## Sheet: Sheet1
Table S8: Longitudinal Immune cell abundance of the COVID-19 patients across three time points
Sample no.	Sample ID	Time	BDCA1 +	Pdc	Hladr-CD11c+	CD19+CD20+	CD27+	CD27+CD38+	CD27-	CD27-CD38+	CD4	CD4+CCR4+	CD4+CCR4-	CD4+CCR6+	CD4+CXCR3+	CD4+CCR6-CXCR3-	CD4+CCR6+CXCR3+	CD8+	CD8+CCR6+	CD8+CXCR3+	CD8+CCR6-CXCR3-	CD8+CCR6+CXCR3+
			Dendritic cell	Plasmacytoid dendritic cell	Dendritic cell	B cell	Memory B cell	B cell	T cell	Activated B cells	CD4+ T cell	CD4+ T cell	CD4+ T cell	Helper CD4+ T cell	CD4+ T cell	Helper CD4+ T cell	CD4+ T cell	CD8+T cell	CD8+T cell	CD8+T cell	CD8+T cell	CD8+T cell
64	P_064_T1	T1	2.15	0	21.8	0	0	0	0	0	4.62	20.5	77.6	3.71	62.8	7.75	25.8	5.56	5.97	13.4	1.45	79.2
90	P_090_T1	T1	1.76	0.05	20.3	36.2	0.5	32.6	99.4	15.6	10.8	4.26	95.2	3.25	59.9	18.8	18.4	5.96	1	66.5	20.5	12
98	P_098_T1	T1	3.26	0	25.4	31.6	0.1	41.2	99.9	24.5	22.1	3.58	96	1.73	73.7	19.6	5.37	14.7	5.06	58.9	12.4	23.7
101	P_101_T1	T1	3.98	0.21	28	24.3	0.63	5.88	99.3	13.1	15.7	0.64	99.2	3.17	63.4	26.1	7.91	0	0	0	0	0
105	P_105_T1	T1	5.09	0.058	43.4	23.8	0.086	20	99.9	10.6	13	1.65	98.2	2.34	58.9	34.9	4.51	0	0	0	0	0
107	P_107_T1	T1	0	0	23.2	20.5	0.54	13.9	99.3	7.69	17.1	4.85	94.5	5.21	56.5	10.5	28	11.3	2.67	51.8	4.72	40.8
97	P_097_T1	T1	2.21	0.067	16.7	8.91	0.32	50	99.6	26.5	20.5	12.2	85.6	2.18	74.5	15.4	5.9	34.8	2.94	68.7	9.06	15.9
37	P_037_T1	T1	14	0	36.4	4.6	0.22	50	99.7	8.11	3.63	1.18	98.6	1.64	71.6	22.7	4.65	4.2	3.23	67.9	19.5	9.46
62	P_062_T1	T1	3.46	0	21.3	0	0	0	0	0	3.57	22.2	76.3	1.09	70.8	2.46	25.7	2.35	1.07	16.8	0.43	81.7
99	P_099_T1	T1	1.6	0	13.7	9.69	0.6	44.4	99.2	29.7	20.4	2.76	96.9	2.72	67.6	18.4	11.7	28.5	4.05	60.9	11.9	23.1
100	P_100_T1	T1	4.77	0	31.2	29.5	0.11	40	99.9	14.7	13.1	3.5	96.1	1.65	69.1	24.4	5.41	11	3.72	65.4	13.7	17.2
103	P_103_T1	T1	4.36	0	36.5	24	0.072	16.7	99.9	16	14.8	1.91	97.9	2.28	65.6	26.5	6.14	0	0	0	0	0
64	P_064_T2	T2	3.43	0	27.8	0	0	0	0	0	20	16.9	81.5	2.61	65	5.07	27.4	8.01	9.16	6.92	1.24	82.7
90	P_090_T2	T2	3.83	0.29	27.7	32.1	0.26	5.88	99.6	10.5	22.5	3.44	96	0.91	80.7	13.9	4.9	15.1	0.89	77.6	15.5	6
98	P_098_T2	T2	7.36	0.054	21.7	29.3	0.18	26.7	99.8	9.73	36.8	1.62	98.1	1.44	72.7	21.2	5.11	0	0	0	0	0
101	P_101_T2	T2	0	0.12	19.9	22.1	0.81	3.53	99.1	5.43	33.8	1.48	98.1	2.06	69.3	20.8	8.29	14	1.87	70.6	11.8	15.7
105	P_105_T2	T2	0	0	19.8	20.4	0.22	8.11	99.7	4.86	19.9	1.89	97.9	2.74	66.4	9.67	21.3	6.42	2.47	65.7	9.2	22.7
107	P_107_T2	T2	0	0.071	30.7	17	1.42	32.9	98.4	10	0.68	4.3	95.3	8.82	47.5	19.8	24.1	0.28	4.63	56.9	10.6	27.8
97	P_097_T2	T2	0.91	0.15	18.9	5.82	0.27	10	99.7	17.7	23.3	2.86	96.1	4.75	67.3	18.4	6.23	0.21	3.41	59.1	0	35.2
37	P_037_T2	T2	6.69	0.048	34	7.79	0.013	0	100	1.54	10.7	0.11	99.9	1.86	65.9	25.5	7.22	6.46	4.28	62.2	21	12.6
62	P_062_T2	T2	6.21	0	41.3	0	0	0	0	0	10.6	24.3	73.6	1.07	72.1	2.56	24.2	7.27	6.41	17.7	2.76	73.1
99	P_099_T2	T2	2.16	0	23.2	14.5	0.14	60	99.8	5.4	8.27	2.03	97.7	5.75	56.4	28	10.5	0	0	0	0	0
100	P_100_T2	T2	3.67	0.18	40.1	26.7	0.024	100	100	5.57	32.3	0.41	99.5	2.95	59.4	33.9	4.33	0	0	0	0	0
103	P_103_T2	T2	0	0	36.2	34.8	0.18	10.6	99.8	8.21	19	1.92	97.8	3.04	68.1	14.2	15.2	6.43	2.1	68.9	14.3	14.6
64	P_064_T3	T3	1.92	0	29.6	0	0	0	0	0	13.1	18.4	80.3	2.64	65	7.16	25.2	24.6	4.47	9.26	0.97	85.3
90	P_090_T3	T3	7.43	0.13	31.8	20.8	0.2	5.88	99.8	8.05	29.8	1.47	98.2	1.32	73.9	20.4	4.69	0	0	0	0	0
98	P_098_T3	T3	0.03	0.38	13.2	20.7	0.37	26.7	99.5	12.5	30.8	4.16	95.1	0.88	79	13.7	6.46	8.74	0.95	77.1	15.4	6.57
101	P_101_T3	T3	0	0.11	30	23.9	0.19	3.53	99.7	4.54	27.6	8.8	90.3	0.38	89	0.61	0.71	12.9	0.19	4.23	0.5	1.65
105	P_105_T3	T3	0	0	18.9	24.4	0.28	8.11	99.7	4.48	42.1	4.07	95.2	0.64	5.57	2.21	1.9	6.85	1.78	77.2	10.9	9.47
107	P_107_T3	T3	0	0	0	0	0	32.9	0	0	0	0	0	0	0	0	0	0	0	0	0	0
97	P_097_T3	T3	0	0.11	20.6	0.17	0.17	10	99.8	18.2	41.1	7.2	90.9	2.04	79	12.9	4.56	23.5	3.48	80.6	7.79	5.71
37	P_037_T3	T3	0	0	0	1.41	0.25	0	99.7	3.45	12.8	0.07	99.9	1.9	71.8	20.7	6.19	6.44	2.58	71.9	11.9	13.6
62	P_062_T3	T3	3.63	0	32.9	0	0	0	0	0	6.05	23	75.4	1.43	68.2	2.82	27.5	9.48	4.96	21.8	2.38	70.9
99	P_099_T3	T3	0.091	0	39.2	11.1	0.59	60	99.3	4.27	0	1.72	97.9	3.83	62	18.6	15.9	11.8	4.46	62.8	17.4	15.3
100	P_100_T3	T3	0	0	33.2	7.02	0.82	100	99	8.12	26.6	2.89	96.7	1.88	70.5	18.8	9.2	10.6	0.82	76.2	11.3	11.6
103	P_103_T3	T3	0	0.086	41.2	20.8	0.2	10.6	99.8	9.06	9.52	8.83	90.2	0.31	73.1	1.26	9.38	3.92	2.33	73.3	9.21	20.8
