# Supplementary material for: Temporal TCR dynamics and epitope diversity mark recovery in severe COVID-19 patients
Source: Front Immunol. 2025 Jul 10;16:1582949. doi: 10.3389/fimmu.2025.1582949 (PMC12286809; doi:10.3389/fimmu.2025.1582949)
Supplement: Supplementary file 10 [file Table9.xlsx]

## Sheet: Sheet1
Table S9: Temporal distribution of TCR clonotype sharing among severe COVID-19 patients
312 TCR clonotypes present exclusively at T1 (20.3%)	Classification		471 TCR clonotypes present exclusively at T2 (30.6%)	Classification		729 TCR clonotypes present exclusively at T3 (47.4%)	Classification		3 TCR clonotypes common between T1 and T2 (0.2%)	Classification		8 TCR clonotypes common between T2 and T3 (0.5%)	Classification		8 TCR clonotypes common between T1 and T3 (0.5%)	Classification		7 TCR clonotypes common between T1, T2 and T3 (0.5%)	Classification
CAASHNQGGKLIF TRAV13-1 TRAJ23	Transient		CAASLGAGKSTF TRAV13-1 TRAJ27	Transient		CASSPYPG_TNYGYTF TRBV23-1 TRBD1 TRBJ1-2	Transient & Emergent		CATWD_GGKLF TRGV7 TRGJ2	Persistent		CAGLSFTGNQFYF TRAV35 TRAJ49	Persistent & Emergent		CAVNMDTGRRALTF TRAV12-2 TRAJ5	Persistent		CASSAGAPQETQYF TRBV27 TRBD1 TRBJ2-5	Persistent
CAESMNDYKLSF TRAV5 TRAJ20	Transient		CAASYGYQAGTALIF TRAV13-1 TRAJ15	Transient		CAFMKENDMRF TRAV38-1 TRAJ43	Transient & Emergent		CASSLIRLGVDGYTF TRBV28 TRBJ1-2	Persistent		CASADTRTDTQYF TRBV27 TRBD1 TRBJ2-3	Persistent & Emergent		CAMSVGNNNDMRF TRAV12-3 TRAJ43	Persistent		CASSQAYEQYF TRBV4-1 TRBJ2-7	Persistent
CAGQEV_NKLVF TRAV35 TRAJ47	Transient		CAG_VRF TRGV9 TRGJ2	Transient		CAASVTGANSKLTF TRAV29DV5 TRAJ56	Transient & Emergent		CASSLWGQHQPQHF TRBV3-1 TRBD1 TRBJ1-5	Persistent		CATWDAAYKKLF TRGV4 TRGJ2	Persistent & Emergent		CAGPRNQ_GSRLTF TRAV35 TRAJ58	Persistent		CAGTASGGSYIPTF TRAV13-2 TRAJ6	Persistent
CAGQLTGNQFYF TRAV35 TRAJ49	Transient		CAGAEYGNKLVF TRAV27 TRAJ47	Transient		CAEFAGGGSQGNLIF TRAV13-2 TRAJ42	Transient & Emergent					CAVNVGDYKLSF TRAV21 TRAJ20	Persistent & Emergent		CVVNETRFSDGQKLLF TRAV12-1 TRAJ16	Persistent		CALSEPWGFGNVLHC TRAV19 TRAJ35	Persistent
CALEGGGADGLTF TRAV6 TRAJ45	Transient		CAGDIDGGSQGNLIF TRAV27 TRAJ42	Transient		CASSPTGRIGEAFF TRBV6-1 TRBD1 TRBJ1-1	Transient & Emergent					CASSIGTGINEQYF TRBV19 TRBD1 TRBJ2-7	Persistent & Emergent		CVVSDRDDKIIF TRAV8-2 TRAJ30	Persistent		CASPGAGSYQLTF TRAV36DV7 TRAJ28	Persistent
CALSPGGGADGLTF TRAV19 TRAJ45	Transient		CALRGSPGQITGELFF TRBV7-9 TRBD1 TRBJ2-2	Transient		CAVRAEAAGNKLTF TRAV1-2 TRAJ17	Transient & Emergent					CAVNTGNQFYF TRAV12-2 TRAJ49	Persistent & Emergent		CATWDRPDYYKKLF TRGV8 TRGJ1	Persistent		CASTPWSATNEKLFF TRBV28 TRBJ1-4	Persistent
CASKTTGQGPEGEQFF TRBV6-5 TRBD1 TRBJ2-1	Transient		CALSGLNYGGATNKLIF TRAV19 TRAJ32	Transient		CSARAQRGAKETQYF TRBV20-1 TRBD2 TRBJ2-5	Transient & Emergent					CALSRFGGGSYNTDKLIF TRAV19 TRAJ34	Persistent & Emergent		CSPQGTNTEAFF TRBV20-1 TRBD1 TRBJ1-1	Persistent		CACDPIRPSSRTGGHLYTDKLIF TRDV2 TRDD3 TRDJ1	Persistent
CASLSGGYNKLIF TRAV24 TRAJ4	Transient		CALSNNNAGNMLTF TRAV2 TRAJ39	Transient		CSGGLAGGSYNEQFF TRBV20-1 TRBD2 TRBJ2-1	Transient & Emergent					CAMRGPQTGNQFYF TRAV14DV4 TRAJ49	Persistent & Emergent		CASSLDYPDSNERVTDTQYF TRBV7-9 TRBD2 TRBJ2-3	Persistent
CASRTQGTGELFF TRBV12-3 TRBD1 TRBJ2-2	Transient		CALSNQAGTALIF TRAV6 TRAJ15	Transient		CALSGAMTTDSWGKLQF TRAV9-2 TRAJ24	Transient & Emergent
CASSDEAGYEQFF TRBV2 TRBJ2-1	Transient		CALSPNYGGATNKLIF TRAV9-2 TRAJ32	Transient		CATWDGRSGDWIKTF TRGV2 TRGJP2	Transient & Emergent
CASSEDGFSYEQYF TRBV27 TRBJ2-7	Transient		CAMAIAGFQKLVF TRAV14DV4 TRAJ8	Transient		CAHNAGNNRKLIW TRAV38-1 TRAJ38	Transient & Emergent
CASSFGLAGEIDTQYF TRBV11-1 TRBD2 TRBJ2-3	Transient		CAPNNAGNMLTF TRAV27 TRAJ39	Transient		CASRKMNTEAFF TRBV2 TRBJ1-1	Transient & Emergent
CASSLEAQLGNEQFF TRBV11-2 TRBD2 TRBJ2-1	Transient		CASAYSGGGADGLTF TRAV24 TRAJ45	Transient		CASRLGDNEQFF TRBV7-2 TRBD1 TRBJ2-1	Transient & Emergent
CASSLERSPGQPQHF TRBV7-4 TRBD2 TRBJ1-5	Transient		CASGGQGSYADEQFF TRBV12-3 TRBD1 TRBJ2-1	Transient		CASSAGNEQFF TRBV10-3 TRBJ2-1	Transient & Emergent
CASSLISGQETQYF TRBV11-2 TRBD1 TRBJ2-5	Transient		CASRGLAGGPSDTQYF TRBV6-9 TRBD2 TRBJ2-3	Transient		CASSLGYGGETQYF TRBV5-1 TRBD1 TRBJ2-5	Transient & Emergent
CASSLTGGISKNIQYF TRBV27 TRBD1 TRBJ2-4	Transient		CASRPQGSNTGELFF TRBV5-1 TRBD1 TRBJ2-2	Transient		CASSPDRWMKPQHF TRBV6-1 TRBD1 TRBJ1-5	Transient & Emergent
CASSPLTRNEQYF TRBV3-1 TRBD2 TRBJ2-7	Transient		CASSGTGGETQYF TRBV5-4 TRBD1 TRBJ2-5	Transient		CASSPTGRPSYGYTF TRBV9 TRBD1 TRBJ1-2	Transient & Emergent
CASSQSGAGNEQYF TRBV4-1 TRBD1 TRBJ2-7	Transient		CASSHGGYNEQFF TRBV4-2 TRBD2 TRBJ2-1	Transient		CAVRPPVGAGTYKYIF TRAV1-1 TRAJ40	Transient & Emergent
CASSSPRTRQYF TRBV7-2 TRBD2 TRBJ2-7	Transient		CASSLAPGSHQETQYF TRBV27 TRBD1 TRBJ2-5	Transient		CSAYGRVGGNTEAFF TRBV20-1 TRBD2 TRBJ1-1	Transient & Emergent
CASSTEGDTQYF TRBV11-1 TRBJ2-3	Transient		CASSLGPGQDITGELFF TRBV3-1 TRBD1 TRBJ2-2	Transient		CSGRVGQSNQPQHF TRBV20-1 TRBD1 TRBJ1-5	Transient & Emergent
CASSVTRTGGLDIQYF TRBV9 TRBD1 TRBJ2-4	Transient		CASSLSNNEQFF TRBV5-4 TRBJ2-1	Transient		CSVGDYEQYF TRBV29-1 TRBJ2-7	Transient & Emergent
CATSRGDLRNEQFF TRBV24-1 TRBD2 TRBJ2-1	Transient		CASSLVPAGLQHF TRBV27 TRBD2 TRBJ1-5	Transient		CAFGNEKLTF TRAV24 TRAJ48	Transient & Emergent
CAVDSGGSTLGRLYF TRAV22 TRAJ18	Transient		CASSLYRGDQPQHF TRBV27 TRBD1 TRBJ1-5	Transient		CALWEVRSE_WTKKIKVF TRGV9 TRGJP	Transient & Emergent
CAVEDSSASKIIF TRAV2 TRAJ3	Transient		CASSPEPGTVPNEQYF TRBV27 TRBD1 TRBJ2-7	Transient		CASKPGLVNTGELFF TRBV6-5 TRBD2 TRBJ2-2	Transient & Emergent
CAVLSYNTDKLIF TRAV20 TRAJ34	Transient		CASSPPASGRYEQYF TRBV7-2 TRBD2 TRBJ2-7	Transient		CASSAQNNEQFF TRBV9 TRBJ2-1	Transient & Emergent
CAVNLMV_ATNKLIF TRAV8-1 TRAJ32	Transient		CASSPQGPGWHEQFF TRBV7-2 TRBD1 TRBJ2-1	Transient		CASSLEAQGPQYF TRBV11-2 TRBD2 TRBJ2-3	Transient & Emergent
CAVNPDSSYKLIF TRAV8-4 TRAJ12	Transient		CASSPWGRTEAFF TRBV28 TRBD2 TRBJ1-1	Transient		CASSPGDV_RSYNEQFF TRBV7-8 TRBD2 TRBJ2-1	Transient & Emergent
CAVNRGNTGKLIF TRAV21 TRAJ37	Transient		CASSPYNEQFF TRBV6-3 TRBJ2-1	Transient		CASSYHPQEPEAFF TRBV6-3 TRBD1 TRBJ1-1	Transient & Emergent
CAVRGSPGYQKVTF TRAV3 TRAJ13	Transient		CASSQRQTSGPSTDTQYF TRBV2 TRBD2 TRBJ2-3	Transient		CATWDT_GNKKLF TRGV5 TRGJ2	Transient & Emergent
CIVRVGGYSTLTF TRAV26-1 TRAJ11	Transient		CASSRDTGNTIYF TRBV18 TRBJ1-3	Transient		CAVGENRDDKIIF TRAV2 TRAJ30	Transient & Emergent
CSASGGAGDSPLHF TRBV20-1 TRBD1 TRBJ1-6	Transient		CASSSGQGRTGELFF TRBV5-1 TRBD1 TRBJ2-2	Transient		CAVLTDSWGKLQF TRAV1-2 TRAJ24	Transient & Emergent
CSASWQGADTIYF TRBV20-1 TRBD1 TRBJ1-3	Transient		CASSSTGAVNIQYF TRBV28 TRBD1 TRBJ2-4	Transient		CISVPEA*RG_TGGLNSPLHF TRBV7-5 TRBD1 TRBJ1-6	Transient & Emergent
CVVSERTNAGKSTF TRAV8-2 TRAJ27	Transient		CASTLGAPLGTQYF TRBV28 TRBD1 TRBJ2-5	Transient		CNVVRFPYEQYF TRBV29-1 TRBJ2-7	Transient & Emergent
CAASAGQGAQKLVF TRAV29DV5 TRAJ54	Transient		CASTPRTGVEKLFF TRBV25-1 TRBD1 TRBJ1-4	Transient		CAALMNRDDKIIF TRAV41 TRAJ30	Transient & Emergent
CAASSGSARQLTF TRAV12-2 TRAJ22	Transient		CASTVLRDRVNEQFF TRBV5-4 TRBD1 TRBJ2-1	Transient		CAFMKPYNDMRF TRAV38-1 TRAJ43	Transient & Emergent
CAAWD*GKKLF TRGV10 TRGJ2	Transient		CATWDGPLYYKKLF TRGV4 TRGJ2	Transient		CALWEVRYKKLF TRGV9 TRGJ2	Transient & Emergent
CAFMKRNNDMRF TRAV38-1 TRAJ43	Transient		CATWDGSSGKKLF TRGV5 TRGJ1	Transient		CASSPQRSGDTQYF TRBV18 TRBJ2-3	Transient & Emergent
CAGQLRGTASKLTF TRAV35 TRAJ44	Transient		CATWDGWFKIF TRGV2 TRGJP1	Transient		CASSRYGTIQTDTQYF TRBV3-1 TRBJ2-3	Transient & Emergent
CAITPGKPGHTEAFF TRBV10-3 TRBD1 TRBJ1-1	Transient		CATWTGWFKIF TRGV8 TRGJP1	Transient		CASSSPGLAGYEQYF TRBV6-3 TRBD2 TRBJ2-7	Transient & Emergent
CASGRRGGAKNIQYF TRBV28 TRBD2 TRBJ2-4	Transient		CAVILTGANNLFF TRAV12-2 TRAJ36	Transient		CATDAGGTASKLTF TRAV17 TRAJ44	Transient & Emergent
CASNR_QPQHF TRBV23-1 TRBJ1-5	Transient		CAVKGYSTLTF TRAV12-2 TRAJ11	Transient		CAVRDMGSSASKIIF TRAV3 TRAJ3	Transient & Emergent
CASSLDRGQREQYF TRBV9 TRBD1 TRBJ2-7	Transient		CAVNQAGTALIF TRAV12-2 TRAJ15	Transient		CAVSANNNARLMF TRAV1-2 TRAJ31	Transient & Emergent
CASSLFTYSNQPQHS TRBV28 TRBJ1-5	Transient		CAVRGGYQKVTF TRAV20 TRAJ13	Transient		CAYSAQKLVF TRAV38-2DV8 TRAJ54	Transient & Emergent
CASSLGSVNEQFF TRBV11-3 TRBJ2-1	Transient		CAVRGVW_GRRALTF TRAV3 TRAJ5	Transient		CILRSSSNQAGTALIF TRAV26-2 TRAJ15	Transient & Emergent
CASSLSNMAGYTF TRBV28 TRBJ1-2	Transient		CAVRRDNNARLMF TRAV8-6 TRAJ31	Transient		CAESVGNNDMRF TRAV5 TRAJ43	Transient & Emergent
CASSPQGQQIYGYTF TRBV6-1 TRBD1 TRBJ1-2	Transient		CAVSPSYQLTF TRAV3 TRAJ28	Transient		CASSLSQGSANEQFF TRBV12-3 TRBD1 TRBJ2-1	Transient & Emergent
CASSQRGITDTQYF TRBV11-2 TRBD2 TRBJ2-3	Transient		CGTHPTYADKLIF TRAV30 TRAJ34	Transient		CASSNYDSREQYF TRBV7-9 TRBJ2-7	Transient & Emergent
CASSRWDRDTGELFF TRBV9 TRBD1 TRBJ2-2	Transient		CIP*VGV_TNKLIF TRAV26-2 TRAJ32	Transient		CASSYRTANTEAFF TRBV6-3 TRBD1 TRBJ1-1	Transient & Emergent
CATWDGNYYKKLF TRGV4 TRGJ1	Transient		CVVVRGGYQKVTF TRAV12-1 TRAJ13	Transient		CASPSLNAGGTSYGKLTF TRAV38-2DV8 TRAJ52	Transient & Emergent
CAVGPLTGNQFYF TRAV41 TRAJ49	Transient		CAATTDSWGKLQF TRAV23DV6 TRAJ24	Transient		CASSRTD_GSFEAFF TRBV23-1 TRBD1 TRBJ1-1	Transient & Emergent
CAVGSYSGGGADGLTF TRAV8-3 TRAJ45	Transient		CAENRRGSTLGRLYF TRAV13-2 TRAJ18	Transient		CASRSSKGNEQFF TRBV5-8 TRBD1 TRBJ2-1	Transient & Emergent
CAVGTSGTYKYIF TRAV21 TRAJ40	Transient		CAESPTGANNLFF TRAV5 TRAJ36	Transient		CASSLAEGLALNEQFF TRBV27 TRBD2 TRBJ2-1	Transient & Emergent
CAVSDPSGTYKYIF TRAV8-6 TRAJ40	Transient		CAFFKSGYALNF TRAV24 TRAJ41	Transient		CASSQDPFGAQKGGYTF TRBV4-1 TRBD1 TRBJ1-2	Transient & Emergent
CIGEGTSYDKVIF TRAV26-1 TRAJ50	Transient		CAIGGSGNTIYF TRBV10-3 TRBJ1-3	Transient		CATWTDDNQPQHF TRBV2 TRBJ1-5	Transient & Emergent
CSARVLGLADIGETQYF TRBV20-1 TRBD2 TRBJ2-5	Transient		CAISARADGEETQYF TRBV10-3 TRBD1 TRBJ2-5	Transient		CAVFLSSGSARQLTF TRAV12-2 TRAJ22	Transient & Emergent
CAENNEGQNFVF TRAV13-2 TRAJ26	Transient		CALGESLLLRPYTDKLIF TRDV1 TRDJ1	Transient		CASGKTGGINTGELFF TRBV27 TRBD1 TRBJ2-2	Transient & Emergent
CAGQRAGGTSYGKLTF TRAV35 TRAJ52	Transient		CALSEDGTGGFKTIF TRAV19 TRAJ9	Transient		CASSADGDTQYF TRBV7-9 TRBJ2-3	Transient & Emergent
CASSLGGGGGQPQHF TRBV11-2 TRBD2 TRBJ1-5	Transient		CALSTITQGGSEKLVF TRAV9-2 TRAJ57	Transient		CASSQGLRGIYEQYF TRBV4-1 TRBD2 TRBJ2-7	Transient & Emergent
CASSLGQGAGTDTQYF TRBV5-1 TRBD1 TRBJ2-3	Transient		CAMSDGARLMF TRAV12-3 TRAJ31	Transient		CAVRTGFQKLVF TRAV21 TRAJ8	Transient & Emergent
CASSPRQDSYNEQFF TRBV2 TRBD2 TRBJ2-1	Transient		CASSFASGTYEQYF TRBV5-1 TRBD2 TRBJ2-7	Transient		CAASPGSFNKFYF TRAV23DV6 TRAJ21	Transient & Emergent
CAVGLSGGYQKVTF TRAV2 TRAJ13	Transient		CASSHGTGGETQYF TRBV4-1 TRBD1 TRBJ2-5	Transient		CAASSGGSYIPTF TRAV23DV6 TRAJ6	Transient & Emergent
CAASIPNTGNQFYF TRAV13-1 TRAJ49	Transient		CASSLAAVGLAGVSQETQYF TRBV7-8 TRBD2 TRBJ2-5	Transient		CAAWDSEKKLF TRGV10 TRGJ2	Transient & Emergent
CAASSNTDKLIF TRAV29DV5 TRAJ34	Transient		CASSLAGNTGELFF TRBV5-1 TRBJ2-2	Transient		CAAWPPRY_TGWFKIF TRGV10 TRGJP1	Transient & Emergent
CAENMRQGGKLIF TRAV13-2 TRAJ23	Transient		CASSLELGLAGTLQETQYF TRBV7-8 TRBD2 TRBJ2-5	Transient		CAGLSGNTPLVF TRAV21 TRAJ29	Transient & Emergent
CAIGTSGGEAFF TRBV6-3 TRBD1 TRBJ1-1	Transient		CASSLRGGDTQYF TRBV7-2 TRBD2 TRBJ2-3	Transient		CALGELAPLLDWGSHTDKLIF TRDV1 TRDD3 TRDJ1	Transient & Emergent
CAISEGGGAQKETQYF TRBV10-3 TRBD1 TRBJ2-5	Transient		CASSPLDPGTGDTDTQYF TRBV18 TRBD1 TRBJ2-3	Transient		CALSEGRGGGNKLTF TRAV19 TRAJ10	Transient & Emergent
CALFTGGGNKLTF TRAV6 TRAJ10	Transient		CASSPRDRENTGELFF TRBV18 TRBD1 TRBJ2-2	Transient		CALWEPKLGFYYKKLF TRGV9 TRGJ2	Transient & Emergent
CALSAEA_GNVLHC TRAV9-2 TRAJ35	Transient		CASSPRLAGSTDTQYF TRBV5-4 TRBD2 TRBJ2-3	Transient		CALWEVRGELGKKIKVF TRGV9 TRGJP	Transient & Emergent
CAMRDWELTGGGNKLTF TRAV14DV4 TRAJ10	Transient		CASSREGSGATGELFF TRBV4-1 TRBD2 TRBJ2-2	Transient		CAMGAGLSGGGADGLTF TRAV8-3 TRAJ45	Transient & Emergent
CASGPTGGLTEAFF TRBV19 TRBD1 TRBJ1-1	Transient		CASSYRAGTSDNSPLHF TRBV6-6 TRBD1 TRBJ1-6	Transient		CAMREGR_YGQNFVF TRAV14DV4 TRAJ26	Transient & Emergent
CASSFWTSGGRTDTQYF TRBV5-1 TRBD2 TRBJ2-3	Transient		CASTSA_NQPQHF TRBV12-3 TRBJ1-5	Transient		CAPGLRGAGSYQLTF TRAV19 TRAJ28	Transient & Emergent
CASSGAGGPVGEQFF TRBV27 TRBD2 TRBJ2-1	Transient		CATVAGGRGHRYNEQFF TRBV10-3 TRBD2 TRBJ2-1	Transient		CAPRPGNTPLVF TRAV9-2 TRAJ29	Transient & Emergent
CASSHDIEYEQYF TRBV9 TRBJ2-7	Transient		CAVGNYGQNFVF TRAV21 TRAJ26	Transient		CASLSGNTPLVF TRAV24 TRAJ29	Transient & Emergent
CASSLPGNTIYF TRBV7-9 TRBJ1-3	Transient		CAVGRNQGGKLIF TRAV12-2 TRAJ23	Transient		CASNEASSTDTQYF TRBV5-1 TRBJ2-3	Transient & Emergent
CASSPRKGEVTEAFF TRBV28 TRBD1 TRBJ1-1	Transient		CAVSEKAGTALIF TRAV8-6 TRAJ15	Transient		CASRNYEQFF TRBV6-3 TRBJ2-1	Transient & Emergent
CASSRDRGETQYF TRBV2 TRBD1 TRBJ2-5	Transient		CAYRSGAGGTSYGKLTF TRAV38-2DV8 TRAJ52	Transient		CASSADRGRTGELFF TRBV6-4 TRBD1 TRBJ2-2	Transient & Emergent
CASSTRGPNNEQFF TRBV27 TRBD2 TRBJ2-1	Transient		CSARAPGQGADEQYF TRBV20-1 TRBD1 TRBJ2-7	Transient		CASSEDRG_HWDIQYF TRBV10-1 TRBD1 TRBJ2-4	Transient & Emergent
CAVDSGGGADGLTF TRAV21 TRAJ45	Transient		CSARGPGSGRVVGELFF TRBV20-1 TRBD2 TRBJ2-2	Transient		CASSFLGQGDEQYF TRBV12-3 TRBD1 TRBJ2-7	Transient & Emergent
CAVRRGNDMRF TRAV13-1 TRAJ43	Transient		CSARVAGPSDTQYF TRBV20-1 TRBD2 TRBJ2-3	Transient		CASSGVGSYEQYF TRBV4-1 TRBD2 TRBJ2-7	Transient & Emergent
CSVFVGERKTQYF TRBV29-1 TRBD1 TRBJ2-5	Transient		CSVVAQIDYGYTF TRBV29-1 TRBJ1-2	Transient		CASSKGRGP_PSSYNEQFF TRBV21-1 TRBD1 TRBJ2-1	Transient & Emergent
CAASRGNYQLIW TRAV13-1 TRAJ33	Transient		CAASRHSGGGADGLTF TRAV13-1 TRAJ45	Transient		CASSKTGLSPLGEQFF TRBV7-8 TRBD1 TRBJ2-1	Transient & Emergent
CACDSLLLGDTNSDKLIF TRDV2 TRDD3 TRDJ1	Transient		CAAWDYSR_YYYKKLF TRGV10 TRGJ2	Transient		CASSLLTSGMETQYF TRBV2 TRBD2 TRBJ2-5	Transient & Emergent
CAGAHGSSNTGKLIF TRAV27 TRAJ37	Transient		CAAYTGGGNKLTF TRAV17 TRAJ10	Transient		CASSLTGGNTEAFF TRBV7-9 TRBD1 TRBJ1-1	Transient & Emergent
CAGQRGFGNEKLTF TRAV35 TRAJ48	Transient		CAENLAAGGGNKLTF TRAV13-2 TRAJ10	Transient		CASSLYTPVVSTDTQYF TRBV19 TRBD2 TRBJ2-3	Transient & Emergent
CAGRPNTGNQFYF TRAV27 TRAJ49	Transient		CAFTLSQGGSEKLVF TRAV38-1 TRAJ57	Transient		CASSPGTLAGLQVWTQYF TRBV7-2 TRBD2 TRBJ2-3	Transient & Emergent
CALSDVLV_TSYGKLTF TRAV9-2 TRAJ52	Transient		CAGKNYGGSQGNLIF TRAV35 TRAJ42	Transient		CASSQGGGSYEQYF TRBV11-1 TRBD2 TRBJ2-7	Transient & Emergent
CALSENQAGTALIF TRAV9-2 TRAJ15	Transient		CAISRRGQREHLDNEQFF TRBV10-3 TRBD2 TRBJ2-1	Transient		CASSQGLNSGNTIYF TRBV4-1 TRBJ1-3	Transient & Emergent
CALWEVTTGWFKIF TRGV9 TRGJP1	Transient		CAMNRDAGNMLTF TRAV12-3 TRAJ39	Transient		CASSQGRQRSTGELFF TRBV4-1 TRBD2 TRBJ2-2	Transient & Emergent
CASIRVWGDEQYF TRBV6-1 TRBD1 TRBJ2-7	Transient		CASRLAT_PDTQYF TRBV12-3 TRBJ2-3	Transient		CASSRTSGSLYEQYF TRBV11-3 TRBD2 TRBJ2-7	Transient & Emergent
CASSEPDTGELFF TRBV5-1 TRBJ2-2	Transient		CASSAGTGGLHQPQHF TRBV2 TRBD1 TRBJ1-5	Transient		CASSSEASTDTQYF TRBV12-3 TRBJ2-3	Transient & Emergent
CASSEVRGQGETQYF TRBV2 TRBD1 TRBJ2-5	Transient		CASSELGQGAAYEQYF TRBV10-2 TRBD1 TRBJ2-7	Transient		CASSVGGGVSYEQYF TRBV9 TRBD2 TRBJ2-7	Transient & Emergent
CASSLAPPPGDIQYF TRBV7-7 TRBD1 TRBJ2-4	Transient		CASSFSMLSGNTIYF TRBV7-9 TRBJ1-3	Transient		CASSWGQNTEAFF TRBV5-5 TRBD1 TRBJ1-1	Transient & Emergent
CASSLDARAYEQYF TRBV5-1 TRBD1 TRBJ2-7	Transient		CASSGLAGGTYIQYF TRBV2 TRBD2 TRBJ2-4	Transient		CASSYSRNQPQHF TRBV6-9 TRBD1 TRBJ1-5	Transient & Emergent
CASSPGRLAGGPGEQFF TRBV7-9 TRBD2 TRBJ2-1	Transient		CASSHPRGTGTGELFF TRBV4-1 TRBD1 TRBJ2-2	Transient		CASTKGLAGNNEQFF TRBV5-1 TRBD2 TRBJ2-1	Transient & Emergent
CASSQATDTQYF TRBV4-1 TRBJ2-3	Transient		CASSHPSTDTQYF TRBV11-2 TRBD1 TRBJ2-3	Transient		CATAGL_TDKLIF TRAV17 TRAJ34	Transient & Emergent
CASSTQGGGKLFF TRBV7-8 TRBD1 TRBJ1-4	Transient		CASSHRDSNYNEQFF TRBV6-6 TRBD1 TRBJ2-1	Transient		CATTRDWIKTF TRGV2 TRGJP2	Transient & Emergent
CASSVGPGGAYEQYF TRBV7-2 TRBD2 TRBJ2-7	Transient		CASSLERVYEQYF TRBV7-2 TRBJ2-7	Transient		CATWD_RKKLF TRGV7 TRGJ2	Transient & Emergent
CASSYLGDSNPQHF TRBV28 TRBD1 TRBJ1-5	Transient		CASSLGTTYEQYF TRBV6-5 TRBD1 TRBJ2-7	Transient		CATWDGRG_NYYKKLF TRGV2 TRGJ1	Transient & Emergent
CASSYSVGEAFF TRBV6-5 TRBJ1-1	Transient		CASSLGVGTSGYEQYF TRBV13 TRBD2 TRBJ2-7	Transient		CATWERGTGWFKIF TRGV8 TRGJP1	Transient & Emergent
CASTGQTDYGYTF TRBV19 TRBD1 TRBJ1-2	Transient		CASSLNPTYNEQFF TRBV11-3 TRBJ2-1	Transient		CAVMNYGGSQGNLIF TRAV35 TRAJ42	Transient & Emergent
CASWGADSGNTIYF TRBV12-3 TRBD2 TRBJ1-3	Transient		CASSPATAGNTIYF TRBV18 TRBD1 TRBJ1-3	Transient		CAVNFTGGGNKLTF TRAV8-1 TRAJ10	Transient & Emergent
CATWVP_YYKKLF TRGV5 TRGJ1	Transient		CASSPVGRKETQYF TRBV18 TRBJ2-5	Transient		CAVRDVNYGQNFVF TRAV3 TRAJ26	Transient & Emergent
CAVIINNNDMRF TRAV12-2 TRAJ43	Transient		CASSQPWLREWVTGELFF TRBV4-1 TRBJ2-2	Transient		CAVRPYS_NNARLMF TRAV1-1 TRAJ31	Transient & Emergent
CAVRDSGYSTLTF TRAV1-1 TRAJ11	Transient		CASSQVVAGLAANNEQFF TRBV4-1 TRBD2 TRBJ2-1	Transient		CAWSLGLDNEKLFF TRBV30 TRBD2 TRBJ1-4	Transient & Emergent
CAVSTLAGANSKLTF TRAV8-4 TRAJ56	Transient		CASSSIQLGLNYGYTF TRBV6-5 TRBD2 TRBJ1-2	Transient		CAGNQGGKLIF TRAV22 TRAJ23	Transient & Emergent
CAVTGGQAGTALIF TRAV12-2 TRAJ15	Transient		CASSWRGGTFSYEQYF TRBV5-1 TRBD1 TRBJ2-7	Transient		CAITGTASKLTF TRAV38-2DV8 TRAJ44	Transient & Emergent
CAVVKNQGGKLIF TRAV2 TRAJ23	Transient		CASSYREKPQHF TRBV19 TRBD1 TRBJ1-5	Transient		CALRVV_TNKLIF TRAV23DV6 TRAJ32	Transient & Emergent
CAYRSAYTGTASKLTF TRAV38-2DV8 TRAJ44	Transient		CATDSPLFANAGGTSYGKLTF TRAV17 TRAJ52	Transient		CALYRYGQNFVF TRAV9-2 TRAJ26	Transient & Emergent
CIVRENFGNEKLTF TRAV26-1 TRAJ48	Transient		CATSAGEGTEAFF TRBV24-1 TRBD1 TRBJ1-1	Transient		CASSFGQGLYGYTF TRBV7-2 TRBD1 TRBJ1-2	Transient & Emergent
CIVRVANTGNQFYF TRAV26-1 TRAJ49	Transient		CATSSASTDTQYF TRBV24-1 TRBJ2-3	Transient		CASSIFRLAGVGETQYF TRBV6-1 TRBD2 TRBJ2-5	Transient & Emergent
CSAGQDSSYEQYF TRBV20-1 TRBD1 TRBJ2-7	Transient		CATWDGG_DWIKTF TRGV2 TRGJP2	Transient		CASSLPPAATQHF TRBV28 TRBD2 TRBJ1-5	Transient & Emergent
CSATGANSYEQYF TRBV29-1 TRBD2 TRBJ2-7	Transient		CAVDPNTGNQFYF TRAV8-3 TRAJ49	Transient		CASSNSK_GRYEQYF TRBV21-1 TRBD1 TRBJ2-7	Transient & Emergent
CSVENPNETSGSYEQYF TRBV29-1 TRBD2 TRBJ2-7	Transient		CAVEG*GGSEKLVF TRAV22 TRAJ57	Transient		CASSQKTPGNTIYF TRBV6-3 TRBJ1-3	Transient & Emergent
CSVPGTSGRRYNEQFF TRBV29-1 TRBD2 TRBJ2-1	Transient		CAVGASSSNTGKLIF TRAV8-3 TRAJ37	Transient		CASSSNPSSGNTIYF TRBV2 TRBD1 TRBJ1-3	Transient & Emergent
CVVNGRYGSSNTGKLIF TRAV12-1 TRAJ37	Transient		CAVITQ_NNDMRF TRAV8-4 TRAJ43	Transient		CASSSQTGPETQYF TRBV7-2 TRBD1 TRBJ2-5	Transient & Emergent
CVVSVSNNARLMF TRAV8-2 TRAJ31	Transient		CAVLMQ_NMLTF TRAV21 TRAJ39	Transient		CATGNGGTTGWFKIF TRGV7 TRGJP1	Transient & Emergent
CAAKGGISGGGADGLTF TRAV29DV5 TRAJ45	Transient		CAVNATSGTYKYIF TRAV8-1 TRAJ40	Transient		CAVKSLF TRAV12-2 TRAJ37	Transient & Emergent
CAATRGGGGNKLTF TRAV13 TRAJ10	Transient		CAVNKGTSYDKVIF TRAV12-2 TRAJ50	Transient		CAVRYKGGSQGNLIF TRAV41 TRAJ42	Transient & Emergent
CAENLWY_SYGKLTF TRAV13 TRAJ52	Transient		CAVSGTGGFKTIF TRAV1-2 TRAJ9	Transient		CAALPSGGYNKLIF TRAV13-1 TRAJ4	Transient & Emergent
CAGPRDQ_GSRLTF TRAV25 TRAJ58	Transient		CAWRGTGSGNTIYF TRBV30 TRBD1 TRBJ1-3	Transient		CAATPGSASKIIF TRAV13-1 TRAJ3	Transient & Emergent
CALSRDDKIIF TRAV19 TRAJ30	Transient		CILRASLI_GNTPLVF TRAV26-2 TRAJ29	Transient		CAAWDSSSRYKKLF TRGV10 TRGJ1	Transient & Emergent
CASKRTGSNYGYTF TRBV6 TRBD1 TRBJ1-2	Transient		CSARDRGRDYTF TRBV20-1 TRBD1 TRBJ1-2	Transient		CAEPFSDGQKLLF TRAV13-1 TRAJ16	Transient & Emergent
CASMRGGTETQYF TRBV2 TRBD1 TRBJ2-5	Transient		CSAREGF_LNTEAFF TRBV20-1 TRBD2 TRBJ1-1	Transient		CAESGGYQKVTF TRAV5 TRAJ13	Transient & Emergent
CASRPRGG_ISGNTIYF TRBV2 TRBD2 TRBJ1-3	Transient		CSVDFAGVNEQFF TRBV29-1 TRBD1 TRBJ2-1	Transient		CAESIGGYNKLIF TRAV5 TRAJ4	Transient & Emergent
CASRSSGSSYEQYF TRBV5 TRBD2 TRBJ2-7	Transient		CSVEGTDGLLMYNEQFF TRBV29-1 TRBD2 TRBJ2-1	Transient		CAESRDTGGFKTIF TRAV5 TRAJ9	Transient & Emergent
CASRTGFQKLVF TRAV12 TRAJ8	Transient		CVVNMGNSGYSTLTF TRAV12-1 TRAJ11	Transient		CAFRPMYWGITTDKLIF TRDV3 TRDD3 TRDJ1	Transient & Emergent
CASRTPTGTSYEQYF TRBV19 TRBD1 TRBJ2-7	Transient		CVVNSYLW_GSQGNLIF TRAV12-1 TRAJ42	Transient		CAISYGQGPYNEQFF TRBV6-6 TRBD1 TRBJ2-1	Transient & Emergent
CASSDGRIGRGRETQYF TRBV5 TRBJ2-5	Transient		CAASRTP_GNNRLAF TRAV13-1 TRAJ7	Transient		CAL*FSG_NTGKLIF TRAV16 TRAJ37	Transient & Emergent
CASSLASLAGTDTQYF TRBV5 TRBD2 TRBJ2-3	Transient		CAAWDH_LPKKLF TRGV10 TRGJ1	Transient		CASGPGQSNQPQHF TRBV6-3 TRBD1 TRBJ1-5	Transient & Emergent
CASSLGPGLGPGELFF TRBV5 TRBD2 TRBJ2-2	Transient		CAAWGFKKLF TRGV10 TRGJ2	Transient		CASISRGYYGYTF TRBV28 TRBD1 TRBJ1-2	Transient & Emergent
CASSPHAAGDNEQFF TRBV5 TRBD2 TRBJ2-1	Transient		CAG*FLV_ARQLTF TRAV27 TRAJ22	Transient		CASLYGRGQPQHF TRBV28 TRBD1 TRBJ1-5	Transient & Emergent
CASSQVGGHEQYF TRBV4 TRBD2 TRBJ2-7	Transient		CAISDTQYGNQPQHF TRBV10-3 TRBJ1-5	Transient		CASRARDKGSFF TRBV6-3 TRBD1 TRBJ2-1	Transient & Emergent
CASTGARSYNSPLHF TRBV6 TRBD1 TRBJ1-6	Transient		CALSDVSILTGGGNKLTF TRAV19 TRAJ10	Transient		CASRTGGKAYEQYF TRBV19 TRBD1 TRBJ2-7	Transient & Emergent
CATWDGVG_SDWIKTF TRGV4 TRGJP2	Transient		CAPHGGQKLVF TRAV14DV4 TRAJ54	Transient		CASSDRLAGLNEQFF TRBV7-3 TRBD2 TRBJ2-1	Transient & Emergent
CATWDSAR_PNYYKKLF TRGV8 TRGJ1	Transient		CASRPRLGEAFF TRBV7-2 TRBJ1-1	Transient		CASSENEQFF TRBV7-8 TRBJ2-1	Transient & Emergent
CAVAYSSGNTGKLIF TRAV2 TRAJ37	Transient		CASSDRGPNQPQHF TRBV27 TRBD1 TRBJ1-5	Transient		CASSLDGGGTEAFF TRBV12-3 TRBD1 TRBJ1-1	Transient & Emergent
CAVDRRGGYQKVTF TRAV22 TRAJ13	Transient		CASSLADRMYNEQFF TRBV7-9 TRBJ2-1	Transient		CASSLDLIGEQYF TRBV7-7 TRBJ2-7	Transient & Emergent
CAVIGGFQKLVF TRAV12 TRAJ8	Transient		CASSLAPDMRGGYTF TRBV5-1 TRBD1 TRBJ1-2	Transient		CASSLLPSGVGEQYF TRBV5-1 TRBD2 TRBJ2-7	Transient & Emergent
CAVKDQAGTALIF TRAV12 TRAJ15	Transient		CASSLGGRGLFDEQFF TRBV11-2 TRBD1 TRBJ2-1	Transient		CASSLNPGTVNEKLFF TRBV12-3 TRBD1 TRBJ1-4	Transient & Emergent
CAVNAGGTSYGKLTF TRAV22 TRAJ52	Transient		CASSLGREDEKLFF TRBV11-2 TRBJ1-4	Transient		CASSPRGGGSNQPQHF TRBV2 TRBD1 TRBJ1-5	Transient & Emergent
CAVSQGGSEKLVF TRAV41 TRAJ57	Transient		CASSLSGPPYNEQFF TRBV27 TRBD2 TRBJ2-1	Transient		CASSQGAYETNYGYTF TRBV4-1 TRBD1 TRBJ1-2	Transient & Emergent
CIPTYTGTASKLTF TRAV26 TRAJ44	Transient		CASSLSGRGPSSPLHF TRBV12-3 TRBD1 TRBJ1-6	Transient		CASSQGLAGQYNEQFF TRBV7-6 TRBD2 TRBJ2-1	Transient & Emergent
CLRYSRE_GNKLTF TRAV4 TRAJ10	Transient		CASSLVLAGDQYF TRBV7-2 TRBD2 TRBJ2-7	Transient		CASSQSGRGQGETQYF TRBV7-9 TRBD1 TRBJ2-5	Transient & Emergent
CSARQGQGLTYEQYF TRBV20 TRBD1 TRBJ2-7	Transient		CASSPGNNEQFF TRBV27 TRBD1 TRBJ2-1	Transient		CASSRDRVNQPQHF TRBV19 TRBD1 TRBJ1-5	Transient & Emergent
CAALDGQKLLF TRAV23DV6 TRAJ16	Transient		CASSPIYYNSPLHF TRBV6-5 TRBJ1-6	Transient		CASSRTGLETQYF TRBV14 TRBD1 TRBJ2-5	Transient & Emergent
CAASEYDMRF TRAV13-1 TRAJ43	Transient		CASSPQGAMGTEAFF TRBV19 TRBD1 TRBJ1-1	Transient		CASSSGIAKNIQYF TRBV10-1 TRBJ2-4	Transient & Emergent
CAASHEGKLIF TRAV13-1 TRAJ37	Transient		CASSPSTDSYEQYF TRBV18 TRBD1 TRBJ2-7	Transient		CASSSGTGDNQPQHF TRBV11-2 TRBD1 TRBJ1-5	Transient & Emergent
CAASYNTDKLIF TRAV12-2 TRAJ34	Transient		CASSQDGSEMIETQYF TRBV14 TRBJ2-5	Transient		CASSSLPAGMNTEAFF TRBV5-1 TRBD2 TRBJ1-1	Transient & Emergent
CACDNTFPGLPNLTGGSRGTDKLIF TRDV2 TRDD3 TRDJ1	Transient		CASSQLPGQTIFSEAFF TRBV14 TRBD1 TRBJ1-1	Transient		CASSSPLGSGGNPTYGTDTQYF TRBV28 TRBD2 TRBJ2-3	Transient & Emergent
CAESSNAGNNRKLIW TRAV13-2 TRAJ38	Transient		CASSRLTTSGANVLTF TRBV6-1 TRBD2 TRBJ2-6	Transient		CASSYQIPTGDNSPLHF TRBV6-9 TRBD1 TRBJ1-6	Transient & Emergent
CALGELGANNDMRF TRDV1 TRAJ43	Transient		CASSRMGENTQYF TRBV5-1 TRBD1 TRBJ2-3	Transient		CATPSGTPYNEQFF TRBV3-1 TRBD1 TRBJ2-1	Transient & Emergent
CALKGS_QGN*PF TRAV9-2 TRAJ22	Transient		CASSSDLAGVEETQYF TRBV27 TRBD2 TRBJ2-5	Transient		CATSDGTSYNEQFF TRBV24-1 TRBD2 TRBJ2-1	Transient & Emergent
CALWE_YKKLF TRGV9 TRGJ2	Transient		CASSYVGPSAPQYF TRBV6-3 TRBD1 TRBJ2-3	Transient		CATWDPELGKKIKVF TRGV2 TRGJP	Transient & Emergent
CALWEIQELGKKIKVF TRGV9 TRGJP	Transient		CASTRTGINTEAFF TRBV13 TRBD1 TRBJ1-1	Transient		CAVASNAGGTSYGQLTF TRAV36DV7 TRAJ52	Transient & Emergent
CALWESLL_AKKIKVF TRGV9 TRGJP	Transient		CATKRENYGGSQGNLIF TRAV21 TRAJ42	Transient		CAVEDRRGGATNKLIF TRAV2 TRAJ32	Transient & Emergent
CALWEVQE_GQKKIKVF TRGV9 TRGJP	Transient		CATWE*_GYKKLF TRGV4 TRGJ2	Transient		CAVILSSGSARQLTF TRAV12-2 TRAJ22	Transient & Emergent
CASRLAMNTEAFF TRBV2 TRBJ1-1	Transient		CAVAHNQAGTALIF TRAV8-3 TRAJ15	Transient		CAVLNNARLMF TRAV41 TRAJ31	Transient & Emergent
CASSLARYNEAFF TRBV7-9 TRBJ1-1	Transient		CAVDTGNQFYF TRAV21 TRAJ49	Transient		CAVLRGAGGGADGLTF TRAV12-2 TRAJ45	Transient & Emergent
CASSLDSLDSPLHF TRBV5-1 TRBJ1-6	Transient		CAVFSGNTGKLIF TRAV21 TRAJ37	Transient		CAVPDGQKLLF TRAV2 TRAJ16	Transient & Emergent
CASSLVMVRGGYNEQFF TRBV5-4 TRBD2 TRBJ2-1	Transient		CAVRDMNRDDKIIF TRAV3 TRAJ30	Transient		CAVPNSGNTPLVF TRAV12-2 TRAJ29	Transient & Emergent
CASSPGTGNYEQYF TRBV12-3 TRBD1 TRBJ2-7	Transient		CAVRI*_DYKLSF TRAV1-2 TRAJ20	Transient		CAVSGGSYIPTF TRAV13-1 TRAJ6	Transient & Emergent
CASSPISGRAKTTDEQFF TRBV28 TRBD2 TRBJ2-1	Transient		CAVRLNQAGTALIF TRAV8-4 TRAJ15	Transient		CAVWNNAGNMLTF TRAV2 TRAJ39	Transient & Emergent
CASSPQRGIDGYTF TRBV2 TRBD1 TRBJ1-2	Transient		CAVSDNYGQNFVF TRAV1-1 TRAJ26	Transient		CIAHYSSASKIIF TRAV26-1 TRAJ3	Transient & Emergent
CASSSLPGQGTDEQFF TRBV7-9 TRBD1 TRBJ2-1	Transient		CAVSRAGGGNKLTF TRAV8-4 TRAJ10	Transient		CLVVFFGNEKLTF TRAV4 TRAJ48	Transient & Emergent
CASSSRSTEAFF TRBV28 TRBJ1-1	Transient		CAVTGGNKLTF TRAV1-2 TRAJ10	Transient		CSVEGGPETQYF TRBV29-1 TRBD2 TRBJ2-5	Transient & Emergent
CASSWQNEQFF TRBV5-6 TRBJ2-1	Transient		CILDFWG_YQKVTF TRAV26-2 TRAJ13	Transient		CSVGVPGGSNYGYTF TRBV29-1 TRBD1 TRBJ1-2	Transient & Emergent
CASTQRLAGVLNEQFF TRBV19 TRBD2 TRBJ2-1	Transient		CLVGYSYNNAGNMLTF TRAV4 TRAJ39	Transient		CVVQRGSGNTPLVF TRAV12-1 TRAJ29	Transient & Emergent
CATDLRFF_GGYNKLIF TRAV17 TRAJ4	Transient		CSARRGTSNQPQHF TRBV20-1 TRBD1 TRBJ1-5	Transient		CVVSDTGGFKTIF TRAV8-2 TRAJ9	Transient & Emergent
CATWDF TRGV4 TRGJ2	Transient		CVVIMNYGGSQGNLIF TRAV12-1 TRAJ42	Transient		CVVSVYSSASKIIF TRAV8-2 TRAJ3	Transient & Emergent
CATWDG_KGKKLF TRGV4 TRGJ1	Transient		CVVSTGGFKTIF TRAV12-1 TRAJ9	Transient		WVLAEY_YNEQFF TRBV4-1 TRBD2 TRBJ2-1	Transient & Emergent
CATWDKVPNYYKKLF TRGV3 TRGJ2	Transient		CAGPVGGGSEKLVF TRAV25 TRAJ57	Transient		CASSAGKNIQYF TRBV28 TRBD1 TRBJ2-4	Transient & Emergent
CATWDM_DKKLF TRGV4 TRGJ2	Transient		CALILLAGSYIPTF TRAV9-2 TRAJ6	Transient		CATSRSEAYEQFF TRBV15 TRBD2 TRBJ2-1	Transient & Emergent
CAVNPDSNYQLIW TRAV21 TRAJ33	Transient		CAQMGGYNKLIF TRAV13-2 TRAJ4	Transient		CVVSRNRDDKIIF TRAV12-1 TRAJ30	Transient & Emergent
CAVPST_GQKLLF TRAV1-1 TRAJ16	Transient		CARTGGNNRLAF TRAV8-6 TRAJ7	Transient		CAASRGG_GNKLTF TRAV13-1 TRAJ10	Transient & Emergent
CAVRAFKTSYDKVIF TRAV21 TRAJ50	Transient		CASRTAGDPKETQYF TRBV28 TRBD1 TRBJ2-5	Transient		CAGVSGGGADGLTF TRAV27 TRAJ45	Transient & Emergent
CAVRDIGQGGKLIF TRAV3 TRAJ23	Transient		CASSEWNEQFF TRBV6-6 TRBJ2-1	Transient		CAMKKGGGTSYGKLTF TRAV12-3 TRAJ52	Transient & Emergent
CAVRDTRGQAGTALIF TRAV1-2 TRAJ15	Transient		CASSIIGRDGEKLFF TRBV6-5 TRBD1 TRBJ1-4	Transient		CASMVGSFSQFF TRBV28 TRBJ2-1	Transient & Emergent
CAVRDVKGQNFVF TRAV3 TRAJ26	Transient		CASSLGQYNEQFF TRBV5-1 TRBJ2-1	Transient		CASSSRD*_GSSYEQYF TRBV6-3 TRBD2 TRBJ2-7	Transient & Emergent
CAVTSLSRDSGYALNF TRAV12-2 TRAJ41	Transient		CASSLTHPSEQYF TRBV19 TRBJ2-7	Transient		CASSVGPGGTDEQFF TRBV9 TRBD2 TRBJ2-1	Transient & Emergent
CSALGGGLNEQFF TRBV20-1 TRBD1 TRBJ2-1	Transient		CASSLWEGRNTEAFF TRBV7-9 TRBJ1-1	Transient		CAVQADQAGTALIF TRAV20 TRAJ15	Transient & Emergent
CSVEDNEQFF TRBV29-1 TRBJ2-1	Transient		CASSPRQGSNEQFF TRBV12-3 TRBD1 TRBJ2-1	Transient		CAVRDNSGYSTLTF TRAV3 TRAJ11	Transient & Emergent
CVVIEGALPPERLTF TRAV8-2 TRAJ48	Transient		CASSPRTSGSTGEQFF TRBV12-3 TRBD2 TRBJ2-1	Transient		CIVNSIVE_SNYKLTF TRAV26-1 TRAJ53	Transient & Emergent
CVVNYGNKLVF TRAV12-1 TRAJ47	Transient		CASSQDLKREWLYDEQFF TRBV4-2 TRBD2 TRBJ2-1	Transient		CSAIPTNTGELFF TRBV20-1 TRBJ2-2	Transient & Emergent
CVVSAQSGSQGNLIF TRAV10 TRAJ42	Transient		CASSRHSGGTDTQYF TRBV28 TRBD2 TRBJ2-3	Transient		CSVAGKMNTEAFF TRBV29-1 TRBD2 TRBJ1-1	Transient & Emergent
CVVSDPSGGYNKLIF TRAV8-2 TRAJ4	Transient		CASSYSDTLYGYTF TRBV6-3 TRBJ1-2	Transient		CAGGNQFYF TRAV29DV5 TRAJ49	Transient & Emergent
CAASKRGYSTLTF TRAV13-1 TRAJ11	Transient		CASSYSGLGINEKLFF TRBV6-6 TRBD1 TRBJ1-4	Transient		CAMRELFYNQGGKLIF TRAV14DV4 TRAJ23	Transient & Emergent
CAGL*P_GGKLIF TRAV5 TRAJ23	Transient		CAVRDAAAGNKLTF TRAV3 TRAJ17	Transient		CASDSNYQLIW TRAV38-2DV8 TRAJ33	Transient & Emergent
CAMSASGAGSYQLTF TRAV12-3 TRAJ28	Transient		CAWRKGGPAEAFF TRBV30 TRBD1 TRBJ1-1	Transient		CASSNSGTSNEQFF TRBV6-5 TRBD2 TRBJ2-1	Transient & Emergent
CASRTGLSTGELFF TRBV12-3 TRBD1 TRBJ2-2	Transient		CLVGGYNQGGKLIF TRAV4 TRAJ23	Transient		CAYNTDKLIF TRAV38-2DV8 TRAJ34	Transient & Emergent
CASSEKTFQETQYF TRBV2 TRBJ2-5	Transient		CPPCWQ_NRKLIW TRAV4 TRAJ38	Transient		CAALG_YKKLF TRGV10 TRGJ2	Transient & Emergent
CASSLEALPNTEAFF TRBV28 TRBD2 TRBJ1-1	Transient		CSAPGLAIHEQFF TRBV20-1 TRBD2 TRBJ2-1	Transient		CAASGYNQGGKLIF TRAV23DV6 TRAJ23	Transient & Emergent
CASSLGAGGWNQPQHF TRBV12-3 TRBD1 TRBJ1-5	Transient		CAAPFTG_NRKLTF TRAV39 TRAJ61	Transient		CACDALGGSTDKLIF TRDV2 TRDD3 TRDJ1	Transient & Emergent
CASSLGVNTEAFF TRBV12-3 TRBJ1-1	Transient		CAARSKL_GNKLTF TRAV13-1 TRAJ17	Transient		CACDRMGDTKQNKLIF TRDV2 TRDD3 TRDJ1	Transient & Emergent
CASSPDRE_YGNQPQHF TRBV21-1 TRBD1 TRBJ1-5	Transient		CAASEPNAGGTSYGKLTF TRAV29DV5 TRAJ52	Transient		CACDRVTELGDKESDKLIF TRDV2 TRDD3 TRDJ1	Transient & Emergent
CASSPRSTGFIAFF TRBV7-2 TRBD1 TRBJ1-1	Transient		CAASPFSSGSARQLTF TRAV23DV6 TRAJ22	Transient		CACDSISRPGDHGARPLIF TRDV2 TRDD3 TRDJ4	Transient & Emergent
CASSPWSASNEKLFF TRBV28 TRBD1 TRBJ1-4	Transient		CAAWGHY_RDKKLF TRGV10 TRGJ1	Transient		CACDTLGEYTDKLIF TRDV2 TRDD3 TRDJ1	Transient & Emergent
CASSQGATWTDTQYF TRBV5-6 TRBD1 TRBJ2-3	Transient		CACDSLLRSSGDTKRTSWDTRQMFF TRDV2 TRDD3 TRDJ3	Transient		CACDTVLGDARSWDTRQMFF TRDV2 TRDD3 TRDJ3	Transient & Emergent
CASSQGLPSDTQYF TRBV16 TRBD2 TRBJ2-3	Transient		CACDTVGTRSYTDKLIF TRDV2 TRDD3 TRDJ1	Transient		CACDTVLQLGDTPYTDKLIF TRDV2 TRDD3 TRDJ1	Transient & Emergent
CASSRTRTRGWWETQYF TRBV7-8 TRBD1 TRBJ2-5	Transient		CAEMRLTG_EETKLTF TRAV13-2 TRAJ10	Transient		CACERLRAGGRVTDKLIF TRDV2 TRDD3 TRDJ1	Transient & Emergent
CASSTDRERGYTF TRBV18 TRBD1 TRBJ1-2	Transient		CAENGSGGSNYKLTF TRAV13-2 TRAJ53	Transient		CACRPSTDTQYF TRBV6-6 TRBJ2-3	Transient & Emergent
CASTQGLAGTGANVLTF TRBV6-1 TRBD2 TRBJ2-6	Transient		CAGLHSNYQLIW TRAV25 TRAJ33	Transient		CAFMIGDMRF TRAV38-1 TRAJ43	Transient & Emergent
CAVAPIL_GFKTIF TRAV12-2 TRAJ9	Transient		CAGVTGLAEQFF TRBV30 TRBD2 TRBJ2-1	Transient		CAGAC_DKLIF TRAV27 TRAJ34	Transient & Emergent
CAVGPLWAGNNRKLIW TRAV8-3 TRAJ38	Transient		CALRFTGGGNKLTF TRAV16 TRAJ10	Transient		CAGELLGDTEIADKLIF TRDV2 TRDD3 TRDJ1	Transient & Emergent
CILRDVGNSGGSNYKLTF TRAV26-2 TRAJ53	Transient		CALSENAGGTSYGKLTF TRAV19 TRAJ52	Transient		CAGRSGGSEKLVF TRAV35 TRAJ57	Transient & Emergent
CSAETSGGFSTDTQYF TRBV20-1 TRBD2 TRBJ2-3	Transient		CALWEVHE_WAKKIKVF TRGV9 TRGJP	Transient		CAIRTEYQETQYF TRBV10-3 TRBJ2-5	Transient & Emergent
CSAHLLADIQYF TRBV20-1 TRBD2 TRBJ2-4	Transient		CALWEVQLGKKIKVF TRGV9 TRGJP	Transient		CAISERPGFGDTIYF TRBV10-3 TRBD1 TRBJ1-3	Transient & Emergent
CSAQGGGRLRNEQFF TRBV20-1 TRBD2 TRBJ2-1	Transient		CASERDRTNQPQHF TRBV2 TRBD1 TRBJ1-5	Transient		CAISGGNEQYF TRBV10-3 TRBJ2-7	Transient & Emergent
CSARGQGKAYGYTF TRBV20-1 TRBD1 TRBJ1-2	Transient		CASHRASEETQYF TRBV6-3 TRBJ2-5	Transient		CALSDRDGQKLLF TRAV9-2 TRAJ16	Transient & Emergent
CSVGTGERKTQYF TRBV29-1 TRBD1 TRBJ2-5	Transient		CASNRPT_SEPLHF TRBV21-1 TRBD1 TRBJ1-6	Transient		CALTRRSSASKIIF TRAV6 TRAJ3	Transient & Emergent
CAHR_DMRF TRAV21 TRAJ43	Transient		CASRTGGDTQYF TRBV7-9 TRBD1 TRBJ2-3	Transient		CALWE_WRKLF TRGV9 TRGJ1	Transient & Emergent
CAIRGTPSSYEQYF TRBV10-3 TRBD2 TRBJ2-7	Transient		CASRTLAGGQGETQYF TRBV12-3 TRBD2 TRBJ2-5	Transient		CALWEEEL_QKKIKVF TRGV9 TRGJP	Transient & Emergent
CASITETGSGNTIYF TRBV2 TRBD1 TRBJ1-3	Transient		CASSAGTGHNEQFF TRBV9 TRBD1 TRBJ2-1	Transient		CALWEEGDYKKLF TRGV9 TRGJ2	Transient & Emergent
CASRGTQGANEQFF TRBV6-1 TRBD1 TRBJ2-1	Transient		CASSESRVGGELFF TRBV2 TRBD1 TRBJ2-2	Transient		CALWEVQWRKLF TRGV9 TRGJ2	Transient & Emergent
CASSKLACRGR_YRGWVDYGYTF TRBV21-1 TRBD1 TRBJ1-2	Transient		CASSFGGDSRNQPQHF TRBV7-2 TRBD1 TRBJ1-5	Transient		CAMSDMYSSASKIIF TRAV12-3 TRAJ3	Transient & Emergent
CASSLAGTSAKTQYF TRBV5-4 TRBD1 TRBJ2-5	Transient		CASSGFVVHEQFF TRBV9 TRBD2 TRBJ2-1	Transient		CAPSGDAGNMLTF TRAV27 TRAJ39	Transient & Emergent
CASSLDFVGNEQFF TRBV11-2 TRBJ2-1	Transient		CASSGQIITDYEQYF TRBV2 TRBJ2-7	Transient		CARDLAGGGNEQFF TRBV7-3 TRBD2 TRBJ2-1	Transient & Emergent
CASSLEGVEYGYTF TRBV5-1 TRBD1 TRBJ1-2	Transient		CASSHWEEGENIQYF TRBV3-1 TRBD1 TRBJ2-4	Transient		CARVDI_TAEAFF TRBV2 TRBD1 TRBJ1-1	Transient & Emergent
CASSLFGAGKEKLFF TRBV28 TRBD1 TRBJ1-4	Transient		CASSIGGQYNSPLHF TRBV19 TRBD1 TRBJ1-6	Transient		CASGQGGPEAFF TRBV6-3 TRBD1 TRBJ1-1	Transient & Emergent
CASSLMGGNQPQHF TRBV28 TRBD1 TRBJ1-5	Transient		CASSIKAGGSYEQYF TRBV27 TRBD2 TRBJ2-7	Transient		CASHEGNSPLHF TRBV3-1 TRBD1 TRBJ1-6	Transient & Emergent
CASSLSGGSYNSPLHF TRBV5-1 TRBD1 TRBJ1-6	Transient		CASSKGRANYGYTF TRBV30 TRBD2 TRBJ1-2	Transient		CASNTNSDEQFF TRBV5-1 TRBJ2-1	Transient & Emergent
CASSLSGPNTGELFF TRBV5-1 TRBD1 TRBJ2-2	Transient		CASSKGTGGNTEAFF TRBV21-1 TRBD1 TRBJ1-1	Transient		CASRALGTSSYEQYF TRBV3-1 TRBD2 TRBJ2-7	Transient & Emergent
CASSLVAGDSYNEQFF TRBV19 TRBD1 TRBJ2-1	Transient		CASSKGTGPGDTQYF TRBV4-2 TRBD1 TRBJ2-3	Transient		CASRAQGSYEQYF TRBV5-7 TRBD1 TRBJ2-7	Transient & Emergent
CASSQDPGLAGNEQFF TRBV4-3 TRBD2 TRBJ2-1	Transient		CASSKVKSV_SGAGNTIYF TRBV21-1 TRBD2 TRBJ1-3	Transient		CASRGNGETQYF TRBV12-3 TRBJ2-5	Transient & Emergent
CASSQTGDYGYTF TRBV7-2 TRBD1 TRBJ1-2	Transient		CASSLEGLGYGYTF TRBV5-4 TRBJ1-2	Transient		CASRGPGTDTQYF TRBV10-2 TRBD1 TRBJ2-3	Transient & Emergent
CASSRGGGDNYGYTF TRBV5-4 TRBD1 TRBJ1-2	Transient		CASSLELNTEAFF TRBV5-1 TRBJ1-1	Transient		CASRLGAGDTDTQYF TRBV2 TRBD2 TRBJ2-3	Transient & Emergent
CASSSDRGYGYTF TRBV5-6 TRBD1 TRBJ1-2	Transient		CASSLISRDYGYTF TRBV7-9 TRBD1 TRBJ1-2	Transient		CASRTGGRTDTQYF TRBV6-1 TRBD1 TRBJ2-3	Transient & Emergent
CASSSGQYGIQYF TRBV6-1 TRBD1 TRBJ2-4	Transient		CASSLKPLQGANGRNGELFF TRBV19 TRBD1 TRBJ2-2	Transient		CASRWDPGEAFF TRBV12-3 TRBD1 TRBJ1-1	Transient & Emergent
CATRGPYNEQFF TRBV24-1 TRBJ2-1	Transient		CASSLRAAGRNTEAFF TRBV12-3 TRBD1 TRBJ1-1	Transient		CASSAPR*RMNTEAFF TRBV9 TRBD1 TRBJ1-1	Transient & Emergent
CATSAPRYGYTF TRBV24-1 TRBJ1-2	Transient		CASSLRG_NNEQFF TRBV7-3 TRBD1 TRBJ2-1	Transient		CASSDRGDYGYTF TRBV10-1 TRBD1 TRBJ1-2	Transient & Emergent
CATSDLGPGLQETQYF TRBV24-1 TRBD2 TRBJ2-5	Transient		CASSLSRVGSNIQYF TRBV27 TRBD1 TRBJ2-4	Transient		CASSEGLRMNTEAFF TRBV6-1 TRBJ1-1	Transient & Emergent
CATWGEI_NYYKKLF TRGV2 TRGJ1	Transient		CASSNLGAGEQYF TRBV10-2 TRBD1 TRBJ2-7	Transient		CASSFAPITRGLNEQFF TRBV5-4 TRBD1 TRBJ2-1	Transient & Emergent
CAVNPGGFKTIF TRAV3 TRAJ9	Transient		CASSPGQGPGELFF TRBV6-1 TRBD1 TRBJ2-2	Transient		CASSFKGRGSSNQPQHF TRBV12-3 TRBD1 TRBJ1-5	Transient & Emergent
CAVNSGGFKTIF TRAV12-2 TRAJ9	Transient		CASSPGTGYTDTQYF TRBV19 TRBD1 TRBJ2-3	Transient		CASSHNPRTGGLHGYTF TRBV6-5 TRBD1 TRBJ1-2	Transient & Emergent
CAVQAWSNYQLIW TRAV20 TRAJ33	Transient		CASSPLGRGYTF TRBV6-6 TRBD1 TRBJ1-2	Transient		CASSIARSNQPQHF TRBV19 TRBJ1-5	Transient & Emergent
CAVRATRSGNTPLVF TRAV3 TRAJ29	Transient		CASSPTRGGEKLFF TRBV7-4 TRBD2 TRBJ1-4	Transient		CASSLALQGAAYGYTF TRBV11-2 TRBD1 TRBJ1-2	Transient & Emergent
CAVSDNNARLMF TRAV3 TRAJ31	Transient		CASSPTSTETVNYGYTF TRBV18 TRBD1 TRBJ1-2	Transient		CASSLASTSGSYEQYF TRBV5-1 TRBD2 TRBJ2-7	Transient & Emergent
CAWSIRTANTEAFF TRBV30 TRBJ1-1	Transient		CASSQDQGMNTEAFF TRBV14 TRBD1 TRBJ1-1	Transient		CASSLDPGANTEAFF TRBV7-9 TRBD1 TRBJ1-1	Transient & Emergent
CSARQGKTEAFF TRBV20-1 TRBD1 TRBJ1-1	Transient		CASSQEVRGANEKLFF TRBV4-1 TRBD1 TRBJ1-4	Transient		CASSLDPSGLSYNEQFF TRBV5-1 TRBD2 TRBJ2-1	Transient & Emergent
CSARRDFYTDTQYF TRBV20-1 TRBD2 TRBJ2-3	Transient		CASSQRQDGYTF TRBV7-9 TRBD1 TRBJ1-2	Transient		CASSLDSGGVGYEQYF TRBV11-2 TRBD1 TRBJ2-7	Transient & Emergent
CAADTGRRALTF TRAV1-1 TRAJ5	Transient		CASSQSETQYF TRBV16 TRBJ2-5	Transient		CASSLFAQGMDNSPLHF TRBV27 TRBD1 TRBJ1-6	Transient & Emergent
CAAQNPGRRALTF TRAV13-1 TRAJ5	Transient		CASSRGGTGAEAFF TRBV7-2 TRBD1 TRBJ1-1	Transient		CASSLGYEKLFF TRBV12-3 TRBJ1-4	Transient & Emergent
CALRTGGTSYGKLTF TRAV16 TRAJ52	Transient		CASSRTGIGSGEQYF TRBV3-1 TRBD2 TRBJ2-7	Transient		CASSLLGASTDTQYF TRBV6-6 TRBD1 TRBJ2-3	Transient & Emergent
CALSADKLSF TRAV9-2 TRAJ20	Transient		CASSSFEGNQPQHF TRBV18 TRBD2 TRBJ1-5	Transient		CASSLLTQGAKNEQFF TRBV7-8 TRBD1 TRBJ2-1	Transient & Emergent
CALWGYGQNFVF TRAV16 TRAJ26	Transient		CASSSNYEQYF TRBV18 TRBJ2-7	Transient		CASSLRGIAGGSYEQYF TRBV11-2 TRBD2 TRBJ2-7	Transient & Emergent
CASRNRATYNEQFF TRBV27 TRBD1 TRBJ2-1	Transient		CASSSQRGSSYEQYF TRBV11-2 TRBD2 TRBJ2-7	Transient		CASSLVRENEQFF TRBV7-2 TRBJ2-1	Transient & Emergent
CASRSIGNAGNMLTF TRAV16 TRAJ39	Transient		CASSSRRGNYNEQFF TRBV7-7 TRBD1 TRBJ2-1	Transient		CASSLVVGGPYEQYF TRBV7-2 TRBJ2-7	Transient & Emergent
CASSESGGGSTDTQYF TRBV10-2 TRBD2 TRBJ2-3	Transient		CASSSTGEDEYITSTDTQYF TRBV7-9 TRBD2 TRBJ2-3	Transient		CASSPAGRHSGNTIYF TRBV18 TRBJ1-3	Transient & Emergent
CASSGQGQGFEEQYF TRBV5-1 TRBD1 TRBJ2-7	Transient		CASSVGPNTEAFF TRBV9 TRBJ1-1	Transient		CASSPDRDYGYTF TRBV7-2 TRBD1 TRBJ1-2	Transient & Emergent
CASSLRGGTGELFF TRBV5-4 TRBD1 TRBJ2-2	Transient		CASSYRETAEQYF TRBV19 TRBD1 TRBJ2-7	Transient		CASSPGQVTDTQYF TRBV5-1 TRBD1 TRBJ2-3	Transient & Emergent
CASSLTSGNTGELFF TRBV2 TRBD2 TRBJ2-2	Transient		CASSYRPNEKLFF TRBV6-6 TRBJ1-4	Transient		CASSPLGTDGELFF TRBV7-2 TRBJ2-2	Transient & Emergent
CASSPRGSSYEQYF TRBV5-4 TRBD1 TRBJ2-7	Transient		CASTPGGS_RKNSPLHF TRBV19 TRBJ1-6	Transient		CASSPLQGGAGYTF TRBV7-9 TRBD1 TRBJ1-2	Transient & Emergent
CASSQGT_NQPQHF TRBV23-1 TRBD1 TRBJ1-5	Transient		CASTPGWNYGYTF TRBV2 TRBD1 TRBJ1-2	Transient		CASSPRDPLFQYF TRBV7-8 TRBD1 TRBJ2-5	Transient & Emergent
CASSYSTGFSTDTQYF TRBV6-6 TRBJ2-3	Transient		CATSEGRSTDTQYF TRBV24-1 TRBD1 TRBJ2-3	Transient		CASSPRGQGNTGELFF TRBV5-1 TRBD1 TRBJ2-2	Transient & Emergent
CATDASPGGYQKVTF TRAV17 TRAJ13	Transient		CATSGPQAN*APTTGWFKIF TRGV3 TRGJP1	Transient		CASSPSYEQYF TRBV7-2 TRBJ2-7	Transient & Emergent
CATNSSASKIIF TRAV17 TRAJ3	Transient		CATSRGAGGNEQFF TRBV15 TRBD1 TRBJ2-1	Transient		CASSRAGPDEQFF TRBV11-2 TRBD2 TRBJ2-1	Transient & Emergent
CATRTLG_GSYQLTF TRAV17 TRAJ28	Transient		CAVGAKGNNRLAF TRAV8-3 TRAJ7	Transient		CASSRDHGTGELFF TRBV19 TRBD1 TRBJ2-2	Transient & Emergent
CATWDRS_YYKKLF TRGV5 TRGJ2	Transient		CAVGRGATGRRALTF TRAV20 TRAJ5	Transient		CASSRGLSGELFF TRBV5-6 TRBD2 TRBJ2-2	Transient & Emergent
CAVDPSSSYGNKLVF TRAV39 TRAJ47	Transient		CAVKPFPGGSYIPTF TRAV12-2 TRAJ6	Transient		CASSSGGAYYGYTF TRBV12-3 TRBD1 TRBJ1-2	Transient & Emergent
CAVKGSATGRRALTF TRAV12-2 TRAJ5	Transient		CAVQATETSGSRLTF TRAV20 TRAJ58	Transient		CASSTDGVGNQPQHF TRBV6-5 TRBJ1-5	Transient & Emergent
CAVTLELR_GSEKLVF TRAV8-6 TRAJ57	Transient		CAVRDRNTGFQKLVF TRAV1-2 TRAJ8	Transient		CATDDQFW_GYQKVTF TRAV17 TRAJ13	Transient & Emergent
CAVTLYNQGGKLIF TRAV12-1 TRAJ23	Transient		CAVRERTGANNLFF TRAV1-2 TRAJ36	Transient		CATGDAYSGNTPLVF TRAV17 TRAJ29	Transient & Emergent
CAYRSITGANNLFF TRAV38-2DV8 TRAJ36	Transient		CAVSISGGYQKVTF TRAV8-6 TRAJ13	Transient		CATPNQSGTALIF TRAV12-3 TRAJ15	Transient & Emergent
CRANNAGNMLTF TRAV26-1 TRAJ39	Transient		CAVSRAGAGSYQLTF TRAV12-2 TRAJ28	Transient		CATWDIVNYKKLF TRGV8 TRGJ2	Transient & Emergent
CAAKSDMRF TRAV13-1 TRAJ43	Transient		CAVSSQDDYKLSF TRAV8-6 TRAJ20	Transient		CAVNEGSTLGRLYF TRAV8-1 TRAJ18	Transient & Emergent
CACDKLGESSDKLIF TRDV2 TRDD3 TRDJ1	Transient		CAWSVRQGSGYTF TRBV30 TRBD1 TRBJ1-2	Transient		CAVNNPNNNDMRF TRAV8-1 TRAJ43	Transient & Emergent
CAFMAGYWGTHTDKLIF TRDV3 TRDD3 TRDJ1	Transient		CAYRRVGFGNVLHC TRAV38-2DV8 TRAJ35	Transient		CAVQPYSSASKIIF TRAV20 TRAJ3	Transient & Emergent
CAGSRVNDMRF TRAV25 TRAJ43	Transient		CILRDGI_NTDKLIF TRAV26-2 TRAJ34	Transient		CAVRDPNNAGNMLTF TRAV3 TRAJ39	Transient & Emergent
CALWDEELGKKIKVF TRGV9 TRGJP	Transient		CIVKAAGNKLTF TRAV26-1 TRAJ17	Transient		CAVRWGYGGSQGNLIF TRAV2 TRAJ42	Transient & Emergent
CALWEPNGQELGKKIKVF TRGV9 TRGJP	Transient		CIVKVGLLK_NAGNMLTF TRAV26-1 TRAJ39	Transient		CAVSPILT_EEENKLTF TRAV8-4 TRAJ10	Transient & Emergent
CALWESSNYYKKLF TRGV9 TRGJ2	Transient		CIVSSRGNQGGKLIF TRAV26-1 TRAJ23	Transient		CAVSPSGGYNKLIF TRAV12-2 TRAJ4	Transient & Emergent
CALWEVSSPRKKLF TRGV9 TRGJ2	Transient		CSADSGSEQYF TRBV29-1 TRBD1 TRBJ2-7	Transient		CAVSSNNARLMF TRAV8-4 TRAJ31	Transient & Emergent
CASSHYETA_SSYNSPLHF TRBV7-4 TRBD2 TRBJ1-6	Transient		CSAESGVSTDTQYF TRBV20-1 TRBD2 TRBJ2-3	Transient		CGGSQGNLIF TRAV22 TRAJ42	Transient & Emergent
CASSQDEE_SYNEQFF TRBV23-1 TRBJ2-1	Transient		CSAPGGGGGEKLFF TRBV20-1 TRBD1 TRBJ1-4	Transient		CIATNFGNEKLTF TRAV26-1 TRAJ48	Transient & Emergent
CASSYWQG_LTPGSCFF TRBV6-3 TRBD1 TRBJ2-2	Transient		CSARDLAGAMYQETQYF TRBV20-1 TRBD2 TRBJ2-5	Transient		CILAWDTDKLIF TRAV26-2 TRAJ34	Transient & Emergent
CATSDLYQAFF TRBV24-1 TRBJ1-1	Transient		CSARGGPGWNQPQHF TRBV20-1 TRBD1 TRBJ1-5	Transient		CILRAYYL_GTYKYIF TRAV26-2 TRAJ40	Transient & Emergent
CATWDG_YYKKLF TRGV8 TRGJ1	Transient		CSASTGWQGYTF TRBV20-1 TRBD1 TRBJ1-2	Transient		CIVRDSQAGTALIF TRAV26-1 TRAJ15	Transient & Emergent
CATWDGP_RWFKIF TRGV2 TRGJP1	Transient		CSVDLEGVDYGYTF TRBV29-1 TRBD2 TRBJ1-2	Transient		CIVSRSGGTSYGTLTF TRAV26-1 TRAJ52	Transient & Emergent
CAVKLQGANDMRF TRAV21 TRAJ43	Transient		CSVEEYNEQFF TRBV29-1 TRBJ2-1	Transient		CLASNTDKLIF TRAV4 TRAJ34	Transient & Emergent
CAVKSYGQNFVF TRAV21 TRAJ26	Transient		CSVTGSQNTIYF TRBV29-1 TRBJ1-3	Transient		CLVGDLTYKYIF TRAV4 TRAJ40	Transient & Emergent
CAVNAGGFKTIF TRAV8-1 TRAJ9	Transient		CSVVDRNLYEQYF TRBV29-1 TRBD1 TRBJ2-7	Transient		CLVVVTGGGNKLTF TRAV4 TRAJ10	Transient & Emergent
CAVQKLGGATNKLIF TRAV20 TRAJ32	Transient		CVVNGKEGFQKLVF TRAV12-1 TRAJ8	Transient		CSAEGLVVGEQFF TRBV29-1 TRBD2 TRBJ2-1	Transient & Emergent
CAYRRVPSG_GGADGLTF TRAV38-2DV8 TRAJ45	Transient		CVVPL*CW_NNRKLIW TRAV12-1 TRAJ38	Transient		CSALKTTGGTEAFF TRBV20-1 TRBD1 TRBJ1-1	Transient & Emergent
CAYRSAKGSARQLTF TRAV38-2DV8 TRAJ22	Transient		CACDTLPSAGGLEADKLIF TRDV2 TRDD3 TRDJ1	Transient		CSARHSATYEQYF TRBV20-1 TRBD1 TRBJ2-7	Transient & Emergent
CIVRFYSSGGSNYKLTF TRAV26-1 TRAJ53	Transient		CAGLNYGGSQGNLIF TRAV35 TRAJ42	Transient		CSASGLVVSEQYF TRBV20-1 TRBD2 TRBJ2-7	Transient & Emergent
CLVGSTDSWGKLQF TRAV4 TRAJ24	Transient		CALSEARNAGNMLTF TRAV19 TRAJ39	Transient		CVVTSYNTNAGKSTF TRAV12-1 TRAJ27	Transient & Emergent
CSARETDTQYF TRBV20-1 TRBJ2-3	Transient		CALWESLLGKKIKVF TRGV9 TRGJP	Transient		CAAGAIGGSQGNLIF TRAV8-5 TRAJ42	Transient & Emergent
CVVNSGFGNVLHC TRAV12-1 TRAJ35	Transient		CALWVIEELGKKIKVF TRGV9 TRGJP	Transient		CAAIRSNDYKLSF TRAV25 TRAJ20	Transient & Emergent
CAA*_EKLF TRGV10 TRGJ2	Transient		CASSPRLLAYNEQFF TRBV13 TRBJ2-1	Transient		CAALDSNYQLIW TRAV1-2 TRAJ33	Transient & Emergent
CAASMAGGSYIPTF TRAV13-1 TRAJ6	Transient		CASSQVEDSPLHF TRBV4-3 TRBJ1-6	Transient		CAAPRILVRTDGQNFVF TRAV29DV5 TRAJ26	Transient & Emergent
CAAWDL_WFKIF TRGV10 TRGJP1	Transient		CATWDVV_DWIKTF TRGV2 TRGJP2	Transient		CAAPSNDYKLSF TRAV21 TRAJ20	Transient & Emergent
CAAWDYNVTGWFKIF TRGV10 TRGJP1	Transient		CAAIEDQ_TYKYIF TRAV13-1 TRAJ40	Transient		CAASGIGAGSYQLTF TRAV23DV6 TRAJ28	Transient & Emergent
CAAWLSH_GWFKIF TRGV10 TRGJP1	Transient		CACDTVSIYSPPSSGGSIYTDKLIF TRDV2 TRDD3 TRDJ1	Transient		CAASIAGNTPLVF TRAV13-1 TRAJ29	Transient & Emergent
CACDTLGDKDTDKLIF TRDV2 TRDD3 TRDJ1	Transient		CAFQGAQKLVF TRAV24 TRAJ54	Transient		CAASTGNNDMRF TRAV13-1 TRAJ43	Transient & Emergent
CALWEGQELGKKIKVF TRGV9 TRGJP	Transient		CALKAGDTGRRALTF TRAV6 TRAJ5	Transient		CAASYDNQGGKLIF TRAV29DV5 TRAJ23	Transient & Emergent
CALWESPELGKKIKVF TRGV9 TRGJP	Transient		CALTSGASTDTQYF TRBV30 TRBD2 TRBJ2-3	Transient		CAATT_NKFYF TRAV13-1 TRAJ21	Transient & Emergent
CALWETQE_WAKKIKVF TRGV9 TRGJP	Transient		CASMGDSSSYEQYF TRBV5-1 TRBD2 TRBJ2-7	Transient		CAAWDY_GRKKLF TRGV10 TRGJ2	Transient & Emergent
CANNKKLF TRGV8 TRGJ2	Transient		CASSDRVSTDTQYF TRBV7-8 TRBD1 TRBJ2-3	Transient		CACDTLFTGGPDKLIF TRDV2 TRDD3 TRDJ1	Transient & Emergent
CASSFHRTVKNQPQHF TRBV28 TRBJ1-5	Transient		CASSGTTSRSYNEQFF TRBV5-1 TRBJ2-1	Transient		CAFLTSSGSARQLTF TRAV24 TRAJ22	Transient & Emergent
CASSFSRGSDTQYF TRBV6-5 TRBD1 TRBJ2-3	Transient		CASSLENMYEQYF TRBV7-9 TRBJ2-7	Transient		CAGFPMNTGFQKLVF TRAV27 TRAJ8	Transient & Emergent
CASSMVQGADTQYF TRBV19 TRBD1 TRBJ2-3	Transient		CASSLGAVSYEQYF TRBV7-2 TRBJ2-7	Transient		CAGWGQNFVF TRAV27 TRAJ26	Transient & Emergent
CASSNLQGVLVNEQFF TRBV28 TRBD1 TRBJ2-1	Transient		CASSLITSGLNEQFF TRBV28 TRBD2 TRBJ2-1	Transient		CAGYSGGGADGLTF TRAV27 TRAJ45	Transient & Emergent
CASSPRGGMNTEAFF TRBV7-2 TRBD1 TRBJ1-1	Transient		CASSLPGLAKNIQYF TRBV7-2 TRBD2 TRBJ2-4	Transient		CAIRAGPGQGKNSPLHF TRBV10-3 TRBD1 TRBJ1-6	Transient & Emergent
CATWDGDYYKKLF TRGV4 TRGJ2	Transient		CASSPPSGRAVNEQFF TRBV2 TRBD2 TRBJ2-1	Transient		CALSGQNSGNTPLVF TRAV9-2 TRAJ29	Transient & Emergent
CATWDGL_GYYKKLF TRGV4 TRGJ2	Transient		CASSQTRQGSGGYTF TRBV3-1 TRBD1 TRBJ1-2	Transient		CAMREVSYNNAGNMLTF TRAV14DV4 TRAJ39	Transient & Emergent
CAVKTYGNNRLAF TRAV12-2 TRAJ7	Transient		CASSRQWQETQYF TRBV28 TRBD1 TRBJ2-5	Transient		CAMSYNQAGTALIF TRAV12-3 TRAJ15	Transient & Emergent
CAVSAGDYKLSF TRAV1-2 TRAJ20	Transient		CASSSGGTADTQYF TRBV7-7 TRBD1 TRBJ2-3	Transient		CARP_KTF TRGV8 TRGJP2	Transient & Emergent
CAYRKGGSEKLVF TRAV38-2DV8 TRAJ57	Transient		CASSSRDTIYEQYF TRBV3-1 TRBD1 TRBJ2-7	Transient		CASGNTPLVF TRAV17 TRAJ29	Transient & Emergent
CAYRSARSGGSNYKLTF TRAV38-2DV8 TRAJ53	Transient		CASSVGLDTTYEQYF TRBV9 TRBD1 TRBJ2-7	Transient		CASRIERDYGYTF TRBV2 TRBD2 TRBJ1-2	Transient & Emergent
CSNAYSGAGSYQLTF TRAV26-1 TRAJ28	Transient		CASSYWGPNYGYTF TRBV6-6 TRBD2 TRBJ1-2	Transient		CASSEAPSSYNEQFF TRBV6-1 TRBJ2-1	Transient & Emergent
CSVNIAHNEQFF TRBV29-1 TRBJ2-1	Transient		CATSRETSGRGYNEQFF TRBV15 TRBD2 TRBJ2-1	Transient		CASSESAGTGVIQYF TRBV2 TRBD1 TRBJ2-4	Transient & Emergent
CVVIPEGTSYDKVIF TRAV10 TRAJ50	Transient		CAVGPHSGNTPLVF TRAV8-3 TRAJ29	Transient		CASSFAQPQHF TRBV28 TRBJ1-5	Transient & Emergent
FRGQL_NKFYF TRAV16 TRAJ21	Transient		CAVRTT_NKFYF TRAV21 TRAJ21	Transient		CASSFGQGPYNEQFF TRBV5-6 TRBD1 TRBJ2-1	Transient & Emergent
			CAVRVTDSWGKLQF TRAV12-2 TRAJ24	Transient		CASSGGGAVEKLFF TRBV2 TRBD1 TRBJ1-4	Transient & Emergent
			CSVDYGEWQFF TRBV29-1 TRBJ2-1	Transient		CASSHFGGAYEQYF TRBV28 TRBD1 TRBJ2-7	Transient & Emergent
			CVVGTMNRDDKIIF TRAV12-1 TRAJ30	Transient		CASSLDRLQGTGELFF TRBV5-4 TRBD1 TRBJ2-2	Transient & Emergent
			CVVPHGSGNTGKLIF TRAV12-1 TRAJ37	Transient		CASSLIVSYNEQFF TRBV11-2 TRBJ2-1	Transient & Emergent
			CAAAHYGNNRLAF TRAV13-1 TRAJ7	Transient		CASSLRLEDGYTF TRBV5-4 TRBD2 TRBJ1-2	Transient & Emergent
			CAALGGSNYKLTF TRAV23DV6 TRAJ53	Transient		CASSLRQVDEQYF TRBV28 TRBJ2-7	Transient & Emergent
			CAASISW_ANNLFF TRAV13-1 TRAJ36	Transient		CASSLTGTGANVLTF TRBV28 TRBD1 TRBJ2-6	Transient & Emergent
			CAASKVSNTGFQKLVF TRAV13-1 TRAJ8	Transient		CASSLWLAGARELFF TRBV5-1 TRBD2 TRBJ2-2	Transient & Emergent
			CAASMSTNFGNEKLTF TRAV13-1 TRAJ48	Transient		CASSPGQFSYEQYF TRBV4-2 TRBD1 TRBJ2-7	Transient & Emergent
			CAASSGSARQLTF TRAV8-6 TRAJ22	Transient		CASSPLAGVSNEQFF TRBV7-2 TRBD2 TRBJ2-1	Transient & Emergent
			CAAWAA_YKKLF TRGV10 TRGJ2	Transient		CASSPPFCRD*REGIYEQYF TRBV28 TRBD2 TRBJ2-7	Transient & Emergent
			CAAWDSI_TGWFKIF TRGV10 TRGJP1	Transient		CASSPPGGSYNSPLHF TRBV6-6 TRBD1 TRBJ1-6	Transient & Emergent
			CACDTVGTKYTDKLIF TRDV2 TRDD3 TRDJ1	Transient		CASSPPQGLVGYTF TRBV18 TRBJ1-2	Transient & Emergent
			CADRAPVG_GADGLTF TRAV27 TRAJ45	Transient		CASSPRTSGETQYF TRBV28 TRBD2 TRBJ2-5	Transient & Emergent
			CAESNNAGNMLTF TRAV13-2 TRAJ39	Transient		CASSPSRD_GSWSCFF TRBV18 TRBD1 TRBJ2-2	Transient & Emergent
			CAGDLADSWGKLQF TRAV27 TRAJ24	Transient		CASSPTSDAYEQYF TRBV18 TRBD2 TRBJ2-7	Transient & Emergent
			CAGQLVG_VNRKLTF TRAV35 TRAJ61	Transient		CASSQGTGAQPQHF TRBV16 TRBD1 TRBJ1-5	Transient & Emergent
			CAISDQLAGGPDEQFF TRBV10-3 TRBD2 TRBJ2-1	Transient		CASSQGWTGDATNEKLFF TRBV3-1 TRBD1 TRBJ1-4	Transient & Emergent
			CALGELRGLRGSAYWGIRWIDKLIF TRDV1 TRDD3 TRDJ1	Transient		CASSQGWVGGIRKNTEAFF TRBV3-1 TRBD1 TRBJ1-1	Transient & Emergent
			CALSDYRIKAAGNKLTF TRAV9-1 TRAJ17	Transient		CASSRLAGYNEQFF TRBV7-4 TRBD2 TRBJ2-1	Transient & Emergent
			CALSTNDYKLSF TRAV16 TRAJ20	Transient		CASSRQDSGNTIYF TRBV3-1 TRBD1 TRBJ1-3	Transient & Emergent
			CALWEENYYKKLF TRGV9 TRGJ2	Transient		CASSTSSRDRFEQFF TRBV6-3 TRBD1 TRBJ2-1	Transient & Emergent
			CAMNFSGNTPLVF TRAV12-3 TRAJ29	Transient		CASSTTRSTEQFF TRBV19 TRBD2 TRBJ2-1	Transient & Emergent
			CAMSGEGNDMRF TRAV12-3 TRAJ43	Transient		CASSYGSGVQETQYF TRBV6-5 TRBJ2-5	Transient & Emergent
			CAMSRVTGGGDKLTF TRAV12-3 TRAJ10	Transient		CASSYGTGVGDTQYF TRBV12-3 TRBD1 TRBJ2-3	Transient & Emergent
			CASFGGVGGYTF TRBV7-2 TRBD2 TRBJ1-2	Transient		CASSYSSGVETQYF TRBV6-5 TRBJ2-5	Transient & Emergent
			CASFRGTGGRDIQYF TRBV2 TRBD1 TRBJ2-4	Transient		CATASGNEKLTF TRAV17 TRAJ48	Transient & Emergent
			CASRAGQMNTEAFF TRBV27 TRBD1 TRBJ1-1	Transient		CATCLGQGDHQPQHF TRBV28 TRBD1 TRBJ1-5	Transient & Emergent
			CASRLQGA_GNQPQHF TRBV12-2 TRBD1 TRBJ1-5	Transient		CATE_VELF TRGV5P TRGJ2	Transient & Emergent
			CASSEGVETQYF TRBV4-2 TRBJ2-5	Transient		CATWDSNSPLHF TRBV10-3 TRBD1 TRBJ1-6	Transient & Emergent
			CASSFDIEQETQYF TRBV7-9 TRBJ2-5	Transient		CATWGNYYKKLF TRGV5P TRGJ2	Transient & Emergent
			CASSFNGGDQETQYF TRBV9 TRBD1 TRBJ2-5	Transient		CAVRDGDNAGNMLTF TRAV3 TRAJ39	Transient & Emergent
			CASSFRSRVWK_KRNSNQPQHF TRBV7-4 TRBD1 TRBJ1-5	Transient		CAVRDLGFGNVLHC TRAV1-2 TRAJ35	Transient & Emergent
			CASSHGSANTEAFF TRBV5-1 TRBJ1-1	Transient		CAVRDSNYQLIW TRAV1-2 TRAJ33	Transient & Emergent
			CASSIRGNGNEQFF TRBV5-1 TRBD1 TRBJ2-1	Transient		CAVRGEGQKLLF TRAV1-2 TRAJ16	Transient & Emergent
			CASSLADSPGQYF TRBV5-1 TRBD1 TRBJ2-4	Transient		CAVRNSGYALNF TRAV12-2 TRAJ41	Transient & Emergent
			CASSLAGDRNQPQHF TRBV12-3 TRBD1 TRBJ1-5	Transient		CAVRPTGGSEKLVF TRAV41 TRAJ57	Transient & Emergent
			CASSLDYPDSNDRVTDTQYF TRBV7-9 TRBD1 TRBJ2-3	Transient		CAVRRARDDKIIF TRAV21 TRAJ30	Transient & Emergent
			CASSLTPNTEAFF TRBV3-1 TRBJ1-1	Transient		CIAQLDYSLRQLTF TRAV26-1 TRAJ22	Transient & Emergent
			CASSLTSGTGELFF TRBV28 TRBD2 TRBJ2-2	Transient		CILRKNRDDKIIF TRAV26-2 TRAJ30	Transient & Emergent
			CASSMGQGNTEAFF TRBV5-1 TRBD1 TRBJ1-1	Transient		CSALNAGTARVEQYF TRBV20-1 TRBD1 TRBJ2-7	Transient & Emergent
			CASSNTGTGRCEQYV TRBV21-1 TRBD1 TRBJ2-7	Transient		CSARAMDRGSQPQHF TRBV20-1 TRBD1 TRBJ1-5	Transient & Emergent
			CASSPPTGVQPSSYNSPLHF TRBV28 TRBD1 TRBJ1-6	Transient		CSARNVAAQGWETQYF TRBV20-1 TRBD1 TRBJ2-5	Transient & Emergent
			CASSPQQVLSGEQFF TRBV5-5 TRBD1 TRBJ2-1	Transient		CSATNPRASTDTQYF TRBV20-1 TRBD2 TRBJ2-3	Transient & Emergent
			CASSRGLAGPSSYNEQFF TRBV19 TRBD2 TRBJ2-1	Transient		CSVSLYEQYF TRBV20-1 TRBJ2-7	Transient & Emergent
			CASSRTGTGTDALHF TRBV12-3 TRBD1 TRBJ1-6	Transient		CVVIHSGGYQKVTF TRAV12-1 TRAJ13	Transient & Emergent
			CASSSLADETQYF TRBV27 TRBD2 TRBJ2-5	Transient		CVVNHKGAQKLVF TRAV12-1 TRAJ54	Transient & Emergent
			CASSTGGQGTYEQYF TRBV19 TRBD1 TRBJ2-7	Transient		CAAQPVNAGNMLTF TRAV13-1 TRAJ39	Transient & Emergent
			CASSYGTGGANTEAFF TRBV6-6 TRBD1 TRBJ1-1	Transient		CAARTNFGNEKLTF TRAV29DV5 TRAJ48	Transient & Emergent
			CASSYRDRDREAFF TRBV6-5 TRBD1 TRBJ1-1	Transient		CAASMGTGGFKTIF TRAV13-1 TRAJ9	Transient & Emergent
			CASSYSQGRPLHF TRBV6-5 TRBD1 TRBJ1-6	Transient		CAASNAGNMLTF TRAV13-1 TRAJ39	Transient & Emergent
			CASTLTGLGAKGNSPLHF TRBV21-1 TRBD1 TRBJ1-6	Transient		CAAWD*_YYKKLF TRGV10 TRGJ1	Transient & Emergent
			CATSDSAGTRDEQFF TRBV24-1 TRBD2 TRBJ2-1	Transient		CAAWDKHYKKLF TRGV10 TRGJ1	Transient & Emergent
			CAVELPGNKLSF TRAV2 TRAJ20	Transient		CAAWDYARYKKLF TRGV10 TRGJ2	Transient & Emergent
			CAVESGGGADGLTF TRAV8-1 TRAJ45	Transient		CAAWGEARAAGNKLTF TRAV13-1 TRAJ17	Transient & Emergent
			CAVLNTGGFKTIF TRAV21 TRAJ9	Transient		CAAWVDYYKKLF TRGV10 TRGJ1	Transient & Emergent
			CAVNAGGSYIPTF TRAV8-1 TRAJ6	Transient		CACDKVPVNEAKYTDKLIF TRDV2 TRDD2 TRDJ1	Transient & Emergent
			CAVRDRRLTGGGNKLTF TRAV3 TRAJ10	Transient		CACGNQFYF TRAV9-2 TRAJ49	Transient & Emergent
			CAVRGTSGSRLTF TRAV8-4 TRAJ58	Transient		CAFMKAEAAGNKLTF TRAV38-1 TRAJ17	Transient & Emergent
			CAVSDRGGGYNKLIF TRAV8-4 TRAJ4	Transient		CAFMKHGAGNMLTF TRAV38-1 TRAJ39	Transient & Emergent
			CAVSPHAGGTSYGKLTF TRAV8-4 TRAJ52	Transient		CAFSSPGNQFYF TRAV38-1 TRAJ49	Transient & Emergent
			CGTERDGGSQGNLIF TRAV30 TRAJ42	Transient		CAGPFR_AQKLVI TRAV35 TRAJ54	Transient & Emergent
			CIVRVAIGGGADGLTF TRAV26-1 TRAJ45	Transient		CAISDTVGTEAFF TRBV10-3 TRBJ1-1	Transient & Emergent
			CSASTSSPYEQYF TRBV20-1 TRBJ2-7	Transient		CAISEPGSNQPQHF TRBV10-3 TRBD1 TRBJ1-5	Transient & Emergent
			CVVRGDNAGNMLTF TRAV10 TRAJ39	Transient		CAISEPLGGDEQFF TRBV10-3 TRBD1 TRBJ2-1	Transient & Emergent
			CVVSPYGSGNTGKLIF TRAV12-1 TRAJ37	Transient		CALGELDSNYQLIW TRDV1 TRAJ33	Transient & Emergent
			CVVSQTGGTSYGKLTF TRAV8-2 TRAJ52	Transient		CALGGGGFKTIF TRAV6 TRAJ9	Transient & Emergent
			CAAMYN_TMTCAF TRAV23DV6 TRAJ43	Transient		CALHLDGQKLLF TRAV9-2 TRAJ16	Transient & Emergent
			CAASIGTGTASKLTF TRAV13-1 TRAJ44	Transient		CALSEDAGTASKLTF TRAV19 TRAJ44	Transient & Emergent
			CAASR*W*_YGNKLVF TRAV23DV6 TRAJ47	Transient		CAMREYTGNQFYF TRAV14DV4 TRAJ49	Transient & Emergent
			CACDTVRILGDTASWDTRQMFF TRDV2 TRDD3 TRDJ3	Transient		CAMRGGIIQGAQKLVF TRAV14DV4 TRAJ54	Transient & Emergent
			CAENSSWGGKLIF TRAV13-2 TRAJ23	Transient		CAMSRNSGGGADGLTF TRAV12-3 TRAJ45	Transient & Emergent
			CAFTTSGTYKYIF TRAV24 TRAJ40	Transient		CAPPYI_NQFYF TRAV9-2 TRAJ49	Transient & Emergent
			CAGKSNFGNEKLTF TRAV21 TRAJ48	Transient		CASAAAGIQETQYF TRBV27 TRBJ2-5	Transient & Emergent
			CAGPRKK_SGSRLTF TRAV22 TRAJ58	Transient		CASKSDSYEQYV TRBV6-1 TRBD1 TRBJ2-7	Transient & Emergent
			CAGTRGGGADGLTF TRAV6 TRAJ45	Transient		CASRANTGELFF TRBV6-1 TRBJ2-2	Transient & Emergent
			CAIIFYNQGGKLIF TRAV12-3 TRAJ23	Transient		CASRGAGRQETQYF TRBV10-2 TRBD1 TRBJ2-5	Transient & Emergent
			CALRAGRRALTF TRAV9-2 TRAJ5	Transient		CASRPGGTEAFF TRBV2 TRBD1 TRBJ1-1	Transient & Emergent
			CALRSHAGKSTF TRAV9-2 TRAJ27	Transient		CASRPVGSPLHF TRBV28 TRBJ1-6	Transient & Emergent
			CAMSGDFGNEKLTF TRAV12-3 TRAJ48	Transient		CASSDGTSGSTDTQYF TRBV6-4 TRBD2 TRBJ2-3	Transient & Emergent
			CASKAAGANTGELFF TRBV10-2 TRBD2 TRBJ2-2	Transient		CASSEIGQGFDEQFF TRBV2 TRBD1 TRBJ2-1	Transient & Emergent
			CASNQDVVYNEQFF TRBV12-3 TRBJ2-1	Transient		CASSEPGDTEAFF TRBV2 TRBD1 TRBJ1-1	Transient & Emergent
			CASR*H_DKLIF TRDV3 TRDJ1	Transient		CASSFGSGSSSDTQYF TRBV7-9 TRBD2 TRBJ2-3	Transient & Emergent
			CASRPVQGVYGYTF TRBV19 TRBD1 TRBJ1-2	Transient		CASSHDSVSGTGELFF TRBV7-3 TRBD2 TRBJ2-2	Transient & Emergent
			CASRPYREYGYTF TRBV5-1 TRBD1 TRBJ1-2	Transient		CASSHRLAGGRNEQFF TRBV19 TRBD2 TRBJ2-1	Transient & Emergent
			CASRTRTGGNQPQHF TRBV12-3 TRBD1 TRBJ1-5	Transient		CASSKEEERR_EISYNEQFF TRBV21-1 TRBD2 TRBJ2-1	Transient & Emergent
			CASSLEWTGPGDPAYEQFF TRBV28 TRBD1 TRBJ2-1	Transient		CASSKVGG_GENTEAFF TRBV21-1 TRBD1 TRBJ1-1	Transient & Emergent
			CASSLGGQGTEAFF TRBV7-9 TRBD1 TRBJ1-1	Transient		CASSKYPDLFGQGDYGYTF TRBV21-1 TRBD1 TRBJ1-2	Transient & Emergent
			CASSPTTGGNHEQYF TRBV4-3 TRBD1 TRBJ2-7	Transient		CASSLAARMNSPLHF TRBV5-6 TRBJ1-6	Transient & Emergent
			CASSQDGGPSYNEQFF TRBV4-2 TRBD2 TRBJ2-1	Transient		CASSLADLVRGRDTQYF TRBV5-4 TRBD1 TRBJ2-3	Transient & Emergent
			CASSSDTISSYEQYF TRBV7-8 TRBD1 TRBJ2-7	Transient		CASSLDGVVNEQFF TRBV11-2 TRBJ2-1	Transient & Emergent
			CASSTGTSGLGTEAFF TRBV7-9 TRBD1 TRBJ1-1	Transient		CASSLDRGNTIYF TRBV5-5 TRBJ1-3	Transient & Emergent
			CASSVAGAIINEQFF TRBV9 TRBD2 TRBJ2-1	Transient		CASSLGDRYNEQFF TRBV5-1 TRBD1 TRBJ2-1	Transient & Emergent
			CASSVNTEAFF TRBV25-1 TRBJ1-1	Transient		CASSLGRSHGRVAKNIQYF TRBV5-6 TRBD2 TRBJ2-4	Transient & Emergent
			CATDVPDNYGQNFVF TRAV17 TRAJ26	Transient		CASSLKGSQGGNTEAFF TRBV12-3 TRBD2 TRBJ1-1	Transient & Emergent
			CATSDLGGTRSEQFF TRBV24-1 TRBD2 TRBJ2-1	Transient		CASSLLLITDTQYF TRBV5-1 TRBJ2-3	Transient & Emergent
			CATSGALDRDGYTF TRBV24-1 TRBD1 TRBJ1-2	Transient		CASSLRSGAKTQYF TRBV5-4 TRBD1 TRBJ2-5	Transient & Emergent
			CATWDGPGVWEPF TRGV2 TRGJP2	Transient		CASSLRVRRSSSTSYEQYF TRBV28 TRBD1 TRBJ2-7	Transient & Emergent
			CATWG_YKKLF TRGV5P TRGJ2	Transient		CASSLSGVNTEAFF TRBV28 TRBD1 TRBJ1-1	Transient & Emergent
			CAVNPNYGGATNKLIF TRAV12-2 TRAJ32	Transient		CASSLTGRGEQFF TRBV28 TRBD1 TRBJ2-1	Transient & Emergent
			CAVPWGW_SYQLTF TRAV8-4 TRAJ28	Transient		CASSLVGQRNYGYTF TRBV5-1 TRBD1 TRBJ1-2	Transient & Emergent
			CAVRALNFGNEKLTF TRAV3 TRAJ48	Transient		CASSLVQGGIYGYTF TRBV7-2 TRBD1 TRBJ1-2	Transient & Emergent
			CAVRERSNYQLIW TRAV1-2 TRAJ33	Transient		CASSPDPWTANYEQYF TRBV18 TRBD1 TRBJ2-7	Transient & Emergent
			CAVRVSTSGTYKYIF TRAV3 TRAJ40	Transient		CASSPGTEDEQFF TRBV12-3 TRBD1 TRBJ2-1	Transient & Emergent
			CAVSEKTGGSHIPTF TRAV8-6 TRAJ6	Transient		CASSPGTSGGYEQYF TRBV28 TRBD2 TRBJ2-7	Transient & Emergent
			CAVSVPT_AGTALIF TRAV8-6 TRAJ15	Transient		CASSPLH*_ELNEQFF TRBV23-1 TRBD2 TRBJ2-1	Transient & Emergent
			CIVRVANQGARKLVF TRAV26-1 TRAJ54	Transient		CASSPPGKEGYTF TRBV18 TRBJ1-2	Transient & Emergent
			CLVGRGSK_AGNKLTF TRAV4 TRAJ17	Transient		CASSPTR_G*PEAFF TRBV21-1 TRBD2 TRBJ1-1	Transient & Emergent
			CNTNFGNEKLTF TRAV24 TRAJ48	Transient		CASSQDLVGYEQYF TRBV3-1 TRBJ2-7	Transient & Emergent
			CSAGTGTSGNRETQYF TRBV20-1 TRBD2 TRBJ2-5	Transient		CASSQEVGGSSDTQYF TRBV4-2 TRBD1 TRBJ2-3	Transient & Emergent
			CSARDPGTISSYEQYF TRBV20-1 TRBD2 TRBJ2-7	Transient		CASSQQYEQYF TRBV3-1 TRBJ2-7	Transient & Emergent
			CSASLAQFF TRBV20-1 TRBD2 TRBJ2-1	Transient		CASSQRGAPGELFF TRBV6-5 TRBD1 TRBJ2-2	Transient & Emergent
			CSASLLKGSSGNTIYF TRBV20-1 TRBJ1-3	Transient		CASSRTRNEQFF TRBV11-2 TRBD1 TRBJ2-1	Transient & Emergent
			CSTSGLAGGLTYEQYF TRBV20-1 TRBD2 TRBJ2-7	Transient		CASSSHGTSEYEQYV TRBV7-8 TRBD2 TRBJ2-7	Transient & Emergent
			CSVAGDFETQYF TRBV29-1 TRBD2 TRBJ2-5	Transient		CASSSIRAPYEQYF TRBV12-3 TRBD1 TRBJ2-7	Transient & Emergent
			CVVNPSNTGKLIF TRAV12-1 TRAJ37	Transient		CASSSNSGYEQYF TRBV5-1 TRBJ2-7	Transient & Emergent
			CACDRVGESDKLIF TRDV2 TRDJ1	Transient		CASSSSGRGLQNEQFF TRBV6-5 TRBD2 TRBJ2-1	Transient & Emergent
			CAETPNTGGFKTIF TRAV5 TRAJ9	Transient		CASSTLAGAGNEQFF TRBV7-3 TRBD2 TRBJ2-1	Transient & Emergent
			CAFPGLTGNQFYF TRAV24 TRAJ49	Transient		CASSVGQESSGNTIYF TRBV9 TRBJ1-3	Transient & Emergent
			CAGVRLEGTALIF TRAV8-3 TRAJ15	Transient		CASSYGRNYGYTF TRBV6-5 TRBJ1-2	Transient & Emergent
			CALSVGAWNARLMF TRAV9-2 TRAJ31	Transient		CASSYSGLAGVYNEQFF TRBV6-3 TRBD2 TRBJ2-1	Transient & Emergent
			CALTQE_YKYIF TRAV2 TRAJ40	Transient		CATAPGGDFYGYTF TRBV24-1 TRBD1 TRBJ1-2	Transient & Emergent
			CALWEPLQELGKKIKVF TRGV9 TRGJP	Transient		CATARNNARLMF TRAV17 TRAJ31	Transient & Emergent
			CALWEVQELGKKIKVF TRGV9 TRGJP	Transient		CATDDTGRRALTF TRAV17 TRAJ5	Transient & Emergent
			CAMREFAEGAQKLVF TRAV14DV4 TRAJ54	Transient		CATDNGGSNYKLTF TRAV17 TRAJ53	Transient & Emergent
			CASGSSYYR_GSNQPQHF TRBV12-5 TRBD1 TRBJ1-5	Transient		CATSREEADEQFF TRBV15 TRBD2 TRBJ2-1	Transient & Emergent
			CASRPAYNEQFF TRBV6-3 TRBD1 TRBJ2-1	Transient		CATVLNAGNNRKLIW TRAV17 TRAJ38	Transient & Emergent
			CASSHYETA_SSYNSPLHF TRBV7-2 TRBD2 TRBJ1-6	Transient		CATWDG_PQKLF TRGV2 TRGJ2	Transient & Emergent
			CASSLANTDTQYF TRBV27 TRBJ2-3	Transient		CATWDGG*NFIFNYKKLF TRGV2 TRGJ2	Transient & Emergent
			CASSPPGFSGYTF TRBV28 TRBD1 TRBJ1-2	Transient		CAVEDLSGGQAGTALIF TRAV2 TRAJ15	Transient & Emergent
			CASSPSGSTGELFF TRBV10-2 TRBD1 TRBJ2-2	Transient		CAVGAYSGNTPLVF TRAV8-3 TRAJ29	Transient & Emergent
			CASSQGLAGSRWNEQFF TRBV4-1 TRBD1 TRBJ2-1	Transient		CAVGVRR_GADGLTF TRAV39 TRAJ45	Transient & Emergent
			CASSTREGADTQYF TRBV6-3 TRBD2 TRBJ2-3	Transient		CAVIAPGGYQKVTF TRAV3 TRAJ13	Transient & Emergent
			CASSWSIGQGVDTEAFF TRBV5-4 TRBD1 TRBJ1-1	Transient		CAVPYGQNFVF TRAV12-2 TRAJ26	Transient & Emergent
			CASTIGAGNEQFF TRBV11-2 TRBD1 TRBJ2-1	Transient		CAVRIPNAGGTSYGKLTF TRAV8-4 TRAJ52	Transient & Emergent
			CATDGTLQGGKLIF TRAV17 TRAJ23	Transient		CAVRMNYGGSQGNLIF TRAV36DV7 TRAJ42	Transient & Emergent
			CATWDGLCDWIKTF TRGV2 TRGJP2	Transient		CAVRNSGNTPLVF TRAV21 TRAJ29	Transient & Emergent
			CATWDGV_DWIKTF TRGV2 TRGJP2	Transient		CAVRPPSGGSYIPTF TRAV3 TRAJ6	Transient & Emergent
			CAVGDSSYKLIF TRAV1-2 TRAJ12	Transient		CAVSDGYNFNKFYF TRAV8-4 TRAJ21	Transient & Emergent
			CAVRPT_DKLIF TRAV20 TRAJ34	Transient		CAVSDPGSSYKLIF TRAV8-4 TRAJ12	Transient & Emergent
			CAVRSTSGTYKYIF TRAV8-3 TRAJ40	Transient		CAVSKSGGGADGLTF TRAV12-2 TRAJ45	Transient & Emergent
			CAVVSGGYNKLIF TRAV2 TRAJ4	Transient		CAVSPIILTGGGNKLTF TRAV21 TRAJ10	Transient & Emergent
			CIVRVAEGGSEKLVF TRAV26-1 TRAJ57	Transient		CAVSVTGNQFYF TRAV8-6 TRAJ49	Transient & Emergent
			CSALRETAGTDTQYF TRBV20-1 TRBJ2-3	Transient		CAVVRYRGSQGNLIF TRAV2 TRAJ42	Transient & Emergent
			CVVTSASC_GNNRKLIW TRAV10 TRAJ38	Transient		CAVYSGNTPLVF TRAV8-3 TRAJ29	Transient & Emergent
			CAASVEGGGADGLTF TRAV29DV5 TRAJ45	Transient		CAWSSGGGELFF TRBV30 TRBD2 TRBJ2-2	Transient & Emergent
			CACDTLGDTDKLIF TRDV2 TRDD3 TRDJ1	Transient		CAWSVRGGTGELFF TRBV30 TRBD1 TRBJ2-2	Transient & Emergent
			CAMKPQNNDMRF TRAV12-3 TRAJ43	Transient		CAY*LYSG_GSEKLVF TRAV38-2DV8 TRAJ57	Transient & Emergent
			CASGPATAGSGNTIYF TRBV6-1 TRBD2 TRBJ1-3	Transient		CAYNTNAGKSTF TRAV38-2DV8 TRAJ27	Transient & Emergent
			CASSFDNTGAGETQYF TRBV13 TRBD1 TRBJ2-5	Transient		CAYRSKGSGGGADGLTF TRAV38-2DV8 TRAJ45	Transient & Emergent
			CASSLDSLQPYNEQFF TRBV12-3 TRBD2 TRBJ2-1	Transient		CILRPV_ARQLTF TRAV26-2 TRAJ22	Transient & Emergent
			CASSLGLTTEAFF TRBV7-9 TRBJ1-1	Transient		CIVRVEYNFNKFYF TRAV26-1 TRAJ21	Transient & Emergent
			CASSLGRWRTDNEQFF TRBV7-4 TRBJ2-1	Transient		CIVSNTDKLIF TRAV26-1 TRAJ34	Transient & Emergent
			CASSLSPGSGNTIYF TRBV7-2 TRBD1 TRBJ1-3	Transient		CSAARLTQYF TRBV20-1 TRBJ2-3	Transient & Emergent
			CASSPRPSGANVLTF TRBV4-3 TRBJ2-6	Transient		CSADDRITSYEQYF TRBV20-1 TRBD1 TRBJ2-7	Transient & Emergent
			CASSVPRGGLETQYF TRBV9 TRBD1 TRBJ2-5	Transient		CSAGKSAPQHF TRBV20-1 TRBD1 TRBJ1-5	Transient & Emergent
			CAVGQEE_ADGLTF TRAV8-3 TRAJ45	Transient		CSARGLAGTYEQYV TRBV20-1 TRBD2 TRBJ2-7	Transient & Emergent
			CLVGNLNTNAGKSTF TRAV4 TRAJ27	Transient		CSARGRLADYEQYV TRBV20-1 TRBD2 TRBJ2-7	Transient & Emergent
			CSASTGYGYEQFF TRBV20-1 TRBJ2-1	Transient		CSARLQRNIRTDTQYF TRBV20-1 TRBD2 TRBJ2-3	Transient & Emergent
						CSASRGAGQETQYF TRBV20-1 TRBD1 TRBJ2-5	Transient & Emergent
						CSKRSSYNEQFF TRBV29-1 TRBJ2-1	Transient & Emergent
						CSVDTGYGYTF TRBV29-1 TRBD1 TRBJ1-2	Transient & Emergent
						CSVEVSYEQYF TRBV29-1 TRBJ2-7	Transient & Emergent
						CSVGESYEQYF TRBV29-1 TRBJ2-7	Transient & Emergent
						CSVGGGQETQYF TRBV29-1 TRBJ2-5	Transient & Emergent
						CTSSQARG_PRDTQYF TRBV1 TRBD1 TRBJ2-3	Transient & Emergent
						CVAGNTGKLIF TRAV27 TRAJ37	Transient & Emergent
						CVVNEYSGGGADGLTF TRAV12-1 TRAJ45	Transient & Emergent
						CVVSFYGGATNKLIF TRAV10 TRAJ32	Transient & Emergent
						CAAGQAAGNNLTF TRAV23DV6 TRAJ17	Transient & Emergent
						CAAGYGQNFVF TRAV13-1 TRAJ26	Transient & Emergent
						CAAKDSGGYQKVTF TRAV13-1 TRAJ13	Transient & Emergent
						CAASKGGYNKLIF TRAV13-1 TRAJ4	Transient & Emergent
						CAASRDTGGFKTIF TRAV29DV5 TRAJ9	Transient & Emergent
						CAASTGFQKLVF TRAV23DV6 TRAJ8	Transient & Emergent
						CAASYMDSNYQLIW TRAV13-1 TRAJ33	Transient & Emergent
						CAAWDGSYYKKLF TRGV10 TRGJ2	Transient & Emergent
						CAAWDY_YKKLF TRGV10 TRGJ2	Transient & Emergent
						CAAYGNNRLAF TRAV13-1 TRAJ7	Transient & Emergent
						CACDTLLGDTNPHTDKLIF TRDV2 TRDD3 TRDJ1	Transient & Emergent
						CACDTVAVYTDKLIF TRDV2 TRDJ1	Transient & Emergent
						CACDTVHGGYAEADKLIF TRDV2 TRDD3 TRDJ1	Transient & Emergent
						CAEIPMTTDSWGKLQF TRAV5 TRAJ24	Transient & Emergent
						CAENSDESQGNLIF TRAV5 TRAJ42	Transient & Emergent
						CAFMKQTGGGADGLTF TRAV38-1 TRAJ45	Transient & Emergent
						CAGAWGNNRLAF TRAV27 TRAJ7	Transient & Emergent
						CAGDFRH_ASKLTF TRAV27 TRAJ44	Transient & Emergent
						CAGGQGAYNEQFF TRBV10-3 TRBD1 TRBJ2-1	Transient & Emergent
						CAGQAEYGGSQGNLIF TRAV35 TRAJ42	Transient & Emergent
						CAGQYRSYGQNFVF TRAV35 TRAJ26	Transient & Emergent
						CAGVYNNNDMRF TRAV27 TRAJ43	Transient & Emergent
						CAISAGLAGLQETQYF TRBV10-3 TRBD2 TRBJ2-5	Transient & Emergent
						CAISGLAGASPHEQYF TRBV10-3 TRBD2 TRBJ2-7	Transient & Emergent
						CAISRTGEQYF TRBV10-3 TRBJ2-7	Transient & Emergent
						CALGGYSTLTF TRAV9-2 TRAJ11	Transient & Emergent
						CALGPNTGGFKTIF TRAV9-2 TRAJ9	Transient & Emergent
						CALLHSNSGYALNF TRAV9-2 TRAJ41	Transient & Emergent
						CALRDNTDKLIF TRAV19 TRAJ34	Transient & Emergent
						CALRNPQGGSEKLVF TRAV9-2 TRAJ57	Transient & Emergent
						CALSDQNTDKLIF TRAV9-2 TRAJ34	Transient & Emergent
						CALSEATSGTYKYIF TRAV19 TRAJ40	Transient & Emergent
						CALSVYGGATNKLIF TRAV9-2 TRAJ32	Transient & Emergent
						CAMVGSFGNEKLTF TRAV12-3 TRAJ48	Transient & Emergent
						CANYRGSQGNLIF TRAV38-2DV8 TRAJ42	Transient & Emergent
						CAPTDSWGKLQF TRAV6 TRAJ24	Transient & Emergent
						CASKELAGVGEQFF TRBV12-3 TRBD2 TRBJ2-1	Transient & Emergent
						CASKRSDTQYF TRBV6-5 TRBJ2-3	Transient & Emergent
						CASREGTGREEKLFF TRBV27 TRBD2 TRBJ1-4	Transient & Emergent
						CASREIYNEQFF TRBV2 TRBD1 TRBJ2-1	Transient & Emergent
						CASRPMGGNTGELFF TRBV5-5 TRBD1 TRBJ2-2	Transient & Emergent
						CASRRTGVRTDTQYF TRBV7-9 TRBD1 TRBJ2-3	Transient & Emergent
						CASRSDSAGTDTQYF TRBV12-3 TRBD2 TRBJ2-3	Transient & Emergent
						CASRTGGQESFF TRBV19 TRBD1 TRBJ2-1	Transient & Emergent
						CASSANGQDRGTQYF TRBV18 TRBD1 TRBJ2-5	Transient & Emergent
						CASSDPIAGVYEQYF TRBV6-1 TRBD2 TRBJ2-7	Transient & Emergent
						CASSFFHHASDYTEAFF TRBV12-3 TRBJ1-1	Transient & Emergent
						CASSFIQGNTEAFF TRBV5-6 TRBD1 TRBJ1-1	Transient & Emergent
						CASSFNRGETQYF TRBV7-2 TRBJ2-5	Transient & Emergent
						CASSFSGRINEQYF TRBV7-4 TRBD2 TRBJ2-7	Transient & Emergent
						CASSFTGKMNTEAFF TRBV11-2 TRBD1 TRBJ1-1	Transient & Emergent
						CASSFYGGINEQFF TRBV7-2 TRBD2 TRBJ2-1	Transient & Emergent
						CASSGIDTQYF TRBV12-3 TRBJ2-3	Transient & Emergent
						CASSGPGMNTGELFF TRBV5-1 TRBD1 TRBJ2-2	Transient & Emergent
						CASSGSGRNTDTQYF TRBV28 TRBD2 TRBJ2-3	Transient & Emergent
						CASSIGPRGQPQHF TRBV5-1 TRBD2 TRBJ1-5	Transient & Emergent
						CASSKSSSYNEQFF TRBV6-1 TRBJ2-1	Transient & Emergent
						CASSLAGGIYEQYF TRBV5-1 TRBD2 TRBJ2-7	Transient & Emergent
						CASSLANQAQHF TRBV28 TRBJ1-5	Transient & Emergent
						CASSLARRGRPKEKLFF TRBV5-1 TRBD1 TRBJ1-4	Transient & Emergent
						CASSLGPEQFF TRBV7-9 TRBJ2-1	Transient & Emergent
						CASSLGQTYEQYF TRBV12-3 TRBD2 TRBJ2-7	Transient & Emergent
						CASSLIQGSDYEQYF TRBV27 TRBD1 TRBJ2-7	Transient & Emergent
						CASSLNKAGYNEQFF TRBV4-2 TRBD2 TRBJ2-1	Transient & Emergent
						CASSLPGSGRGGEQFF TRBV7-2 TRBD2 TRBJ2-1	Transient & Emergent
						CASSLQENNQPQHF TRBV4-2 TRBJ1-5	Transient & Emergent
						CASSLRAGAHYNEQFF TRBV7-3 TRBD2 TRBJ2-1	Transient & Emergent
						CASSLRVDTGELFF TRBV5-1 TRBJ2-2	Transient & Emergent
						CASSNRGLDTEAFF TRBV19 TRBD1 TRBJ1-1	Transient & Emergent
						CASSPH*R_GNNEQFF TRBV6-5 TRBD2 TRBJ2-1	Transient & Emergent
						CASSPPPGIRYEQYF TRBV28 TRBD1 TRBJ2-7	Transient & Emergent
						CASSPQTETQYF TRBV7-2 TRBJ2-5	Transient & Emergent
						CASSPRDRGLEETQYF TRBV11-2 TRBD1 TRBJ2-5	Transient & Emergent
						CASSPYSGAGDDRETQYF TRBV5-1 TRBJ2-5	Transient & Emergent
						CASSQDPGTTDTQYF TRBV4-1 TRBD1 TRBJ2-3	Transient & Emergent
						CASSQDRIAGEWNIQYF TRBV4-3 TRBD2 TRBJ2-4	Transient & Emergent
						CASSRDSLTDTQYF TRBV5-1 TRBJ2-3	Transient & Emergent
						CASSSNDPSSPEKLFF TRBV6-6 TRBJ1-4	Transient & Emergent
						CASSSVDMVEAFF TRBV11-1 TRBD1 TRBJ1-1	Transient & Emergent
						CASSTGANNLFF TRAV24 TRAJ36	Transient & Emergent
						CASSVDAGGGDEQYF TRBV9 TRBD2 TRBJ2-7	Transient & Emergent
						CASSVGGAGGSYNEQFF TRBV9 TRBD2 TRBJ2-1	Transient & Emergent
						CASSVKPNTEAFF TRBV9 TRBJ1-1	Transient & Emergent
						CASSVRGDEANEKLFF TRBV9 TRBD1 TRBJ1-4	Transient & Emergent
						CASSVSPDSYEQYF TRBV9 TRBJ2-7	Transient & Emergent
						CASSYPPGNQPQHF TRBV6-3 TRBJ1-5	Transient & Emergent
						CASSYSGREYEQYF TRBV6-5 TRBD2 TRBJ2-7	Transient & Emergent
						CASTSLRGGTGELFF TRBV5-8 TRBD1 TRBJ2-2	Transient & Emergent
						CATDLRSNDYKLSF TRAV17 TRAJ20	Transient & Emergent
						CATSFTSG_DTGELFF TRBV24-1 TRBD2 TRBJ2-2	Transient & Emergent
						CATSRETYDSYEQYF TRBV15 TRBD1 TRBJ2-7	Transient & Emergent
						CATTGGATNKLIF TRAV38-2DV8 TRAJ32	Transient & Emergent
						CATTLLRSGGYNEQFF TRBV27 TRBD2 TRBJ2-1	Transient & Emergent
						CAVCRF_ARQLTF TRAV1-1 TRAJ22	Transient & Emergent
						CAVEEGGESYQLTF TRAV2 TRAJ28	Transient & Emergent
						CAVGEGNTDKLIF TRAV8-3 TRAJ34	Transient & Emergent
						CAVKKPGANNLFF TRAV21 TRAJ36	Transient & Emergent
						CAVMASGTYKYIF TRAV21 TRAJ40	Transient & Emergent
						CAVNDGATNKLIF TRAV8-1 TRAJ32	Transient & Emergent
						CAVQARETSGSRLTF TRAV20 TRAJ58	Transient & Emergent
						CAVRDIDSGGYQKVTF TRAV3 TRAJ13	Transient & Emergent
						CAVRTSYDKVIF TRAV12-2 TRAJ50	Transient & Emergent
						CAVSARKAAGNKLTF TRAV8-1 TRAJ17	Transient & Emergent
						CAVVGLLGDTDYTDKLIF TRDV2 TRDD3 TRDJ1	Transient & Emergent
						CAWSVGGAGELFF TRBV30 TRBD2 TRBJ2-2	Transient & Emergent
						CAWSWTSGSRAYEQYF TRBV30 TRBD2 TRBJ2-7	Transient & Emergent
						CAYREYSGGSNYKLTF TRAV38-2DV8 TRAJ53	Transient & Emergent
						CGATGGGNKLTF TRAV12-3 TRAJ10	Transient & Emergent
						CSALDRSSYEQYF TRBV20-1 TRBD1 TRBJ2-7	Transient & Emergent
						CSARAPGLIAGGDTDTQYF TRBV20-1 TRBD2 TRBJ2-3	Transient & Emergent
						CSARDSADQETQYF TRBV20-1 TRBJ2-5	Transient & Emergent
						CSARPGQGSNEQFF TRBV20-1 TRBD1 TRBJ2-1	Transient & Emergent
						CSATT*PIYEQYF TRBV20-1 TRBJ2-7	Transient & Emergent
						CSVEIGLYNEQFF TRBV29-1 TRBJ2-1	Transient & Emergent
						CSVERTFF TRBV29-1 TRBJ1-1	Transient & Emergent
						CSVESGQGMPQYF TRBV29-1 TRBD1 TRBJ2-5	Transient & Emergent
						CSVGVLAGEQYF TRBV29-1 TRBD2 TRBJ2-7	Transient & Emergent
						CSVIHSGNTIYF TRBV29-1 TRBJ1-3	Transient & Emergent
						CSVQTDSNQPQHF TRBV29-1 TRBD1 TRBJ1-5	Transient & Emergent
						CVADMRF TRAV17 TRAJ43	Transient & Emergent
						CVVNTGRRALTF TRAV12-1 TRAJ5	Transient & Emergent
						CVVSGVNNNDMRF TRAV12-1 TRAJ43	Transient & Emergent
						CAASVRYGGSQGNLIF TRAV29DV5 TRAJ42	Transient & Emergent
						CAASWAGGSYIPTF TRAV13-1 TRAJ6	Transient & Emergent
						CAAWDQKI_TGWFKIF TRGV10 TRGJP1	Transient & Emergent
						CAAWGYKKLF TRGV10 TRGJ1	Transient & Emergent
						CACDLLGDTDDKLIF TRDV2 TRDD3 TRDJ1	Transient & Emergent
						CACDTLGAPGPKYTDKLIF TRDV2 TRDD3 TRDJ1	Transient & Emergent
						CAEHSGYSTLTF TRAV13-2 TRAJ11	Transient & Emergent
						CAENIGGATNKLIF TRAV13-2 TRAJ32	Transient & Emergent
						CAERGGSYIPTF TRAV13-2 TRAJ6	Transient & Emergent
						CAFHQAGTALIF TRAV24 TRAJ15	Transient & Emergent
						CAFMKGNTNAGKSTF TRAV38-1 TRAJ27	Transient & Emergent
						CAFMKQYFGNEKLTF TRAV38-1 TRAJ48	Transient & Emergent
						CAGPR_EKLTF TRAV25 TRAJ48	Transient & Emergent
						CAHGAGNMLTF TRAV6 TRAJ39	Transient & Emergent
						CALDGQKLLF TRAV38-1 TRAJ16	Transient & Emergent
						CALGELSVS*PFL_IGRRRSYTDKLIF TRDV1 TRDD2 TRDJ1	Transient & Emergent
						CALRKGGAQKLVF TRAV9-2 TRAJ54	Transient & Emergent
						CALWEVLNYYKKLF TRGV9 TRGJ1	Transient & Emergent
						CAMREASNDYKLSF TRAV14DV4 TRAJ20	Transient & Emergent
						CAMREGGRKTGNQFYF TRAV14DV4 TRAJ49	Transient & Emergent
						CAMRESSK_TSGSRLTF TRAV14DV4 TRAJ58	Transient & Emergent
						CAMSASNARLMF TRAV12-3 TRAJ31	Transient & Emergent
						CAPLNTNAGKSTF TRAV22 TRAJ27	Transient & Emergent
						CASGAPGARDEQFF TRBV2 TRBD1 TRBJ2-1	Transient & Emergent
						CASGHYEQYF TRBV2 TRBD1 TRBJ2-7	Transient & Emergent
						CASGNDYKLSF TRAV38-2DV8 TRAJ20	Transient & Emergent
						CASGVSGTGGSPPHF TRBV6-1 TRBD1 TRBJ1-6	Transient & Emergent
						CASHQWGNTGELFF TRBV5-1 TRBJ2-2	Transient & Emergent
						CASILGDIQYF TRBV28 TRBD1 TRBJ2-4	Transient & Emergent
						CASKPQGAASYEQYF TRBV5-1 TRBD1 TRBJ2-7	Transient & Emergent
						CASLTGGGYGYTF TRBV28 TRBD1 TRBJ1-2	Transient & Emergent
						CASNLQGSTEAFF TRBV6-5 TRBD1 TRBJ1-1	Transient & Emergent
						CASRKPGTNTEAFF TRBV11-3 TRBD1 TRBJ1-1	Transient & Emergent
						CASRLGLVQSYEQYF TRBV6-6 TRBD2 TRBJ2-7	Transient & Emergent
						CASRLTSGYYNEQFF TRBV7-2 TRBD2 TRBJ2-1	Transient & Emergent
						CASRRPSYYEAFF TRBV13 TRBJ1-1	Transient & Emergent
						CASSDQGAVPEAFF TRBV6-1 TRBD1 TRBJ1-1	Transient & Emergent
						CASSDRGLGGYTF TRBV2 TRBD1 TRBJ1-2	Transient & Emergent
						CASSEGQGARPQHF TRBV2 TRBD1 TRBJ1-5	Transient & Emergent
						CASSEIGPGQPQHF TRBV6-1 TRBD2 TRBJ1-5	Transient & Emergent
						CASSETSGRAGYEQYF TRBV3-1 TRBD2 TRBJ2-7	Transient & Emergent
						CASSEWPHSYEQYF TRBV6-1 TRBJ2-7	Transient & Emergent
						CASSFGQASTDTQYF TRBV12-3 TRBD1 TRBJ2-3	Transient & Emergent
						CASSFGRYGYTF TRBV7-8 TRBJ1-2	Transient & Emergent
						CASSFGTGNGYTF TRBV12-3 TRBD1 TRBJ1-2	Transient & Emergent
						CASSHSGRVDNEQFF TRBV3-1 TRBD2 TRBJ2-1	Transient & Emergent
						CASSIEAGYFEQFF TRBV19 TRBJ2-1	Transient & Emergent
						CASSIIPRQGPVAGVFNEQFF TRBV19 TRBD2 TRBJ2-1	Transient & Emergent
						CASSISSSGSGNEQFF TRBV19 TRBD2 TRBJ2-1	Transient & Emergent
						CASSKAGAGQ_LISGNQPQHF TRBV21-1 TRBD1 TRBJ1-5	Transient & Emergent
						CASSKEGTH_NLNTEAFF TRBV21-1 TRBD1 TRBJ1-1	Transient & Emergent
						CASSL_RGAVF TRBV28 TRBJ2-2	Transient & Emergent
						CASSLAGVGTDTQYF TRBV12-3 TRBJ2-3	Transient & Emergent
						CASSLLIRQETQYF TRBV5-1 TRBJ2-5	Transient & Emergent
						CASSLSGETQYF TRBV28 TRBJ2-5	Transient & Emergent
						CASSLVAMSETQYF TRBV7-4 TRBD2 TRBJ2-5	Transient & Emergent
						CASSLVPAETQYF TRBV5-1 TRBJ2-5	Transient & Emergent
						CASSLVPGRDNEQFF TRBV11-2 TRBD1 TRBJ2-1	Transient & Emergent
						CASSNSGRASSYEQYF TRBV27 TRBD2 TRBJ2-7	Transient & Emergent
						CASSPEQISNQPQHF TRBV2 TRBJ1-5	Transient & Emergent
						CASSPETGGNEQFF TRBV19 TRBD1 TRBJ2-1	Transient & Emergent
						CASSPGTSGQSYEQYF TRBV3-1 TRBD2 TRBJ2-7	Transient & Emergent
						CASSPGYGTSSYEQYF TRBV18 TRBD2 TRBJ2-7	Transient & Emergent
						CASSPLAGGSYEQYF TRBV18 TRBD2 TRBJ2-7	Transient & Emergent
						CASSPMGGQENTEAFF TRBV18 TRBD1 TRBJ1-1	Transient & Emergent
						CASSPRDRNTEAFF TRBV19 TRBD1 TRBJ1-1	Transient & Emergent
						CASSPRGAGEQYF TRBV27 TRBD1 TRBJ2-7	Transient & Emergent
						CASSPRLASNTGELFF TRBV11-1 TRBD2 TRBJ2-2	Transient & Emergent
						CASSPRPDTQYF TRBV6-3 TRBJ2-3	Transient & Emergent
						CASSPWTANTEAFF TRBV5-1 TRBD1 TRBJ1-1	Transient & Emergent
						CASSQDLSG_WLYDEQFF TRBV4-2 TRBD2 TRBJ2-1	Transient & Emergent
						CASSQGADSSAQYF TRBV13 TRBD1 TRBJ2-5	Transient & Emergent
						CASSQGTSGKNEQFF TRBV23-1 TRBD2 TRBJ2-1	Transient & Emergent
						CASSQLTGRSGANVLTF TRBV3-1 TRBD1 TRBJ2-6	Transient & Emergent
						CASSQTAGSTNSPLHF TRBV16 TRBD2 TRBJ1-6	Transient & Emergent
						CASSSGRARTGELFF TRBV6-5 TRBD2 TRBJ2-2	Transient & Emergent
						CASSSGTKRLF TRBV7-6 TRBD2 TRBJ2-1	Transient & Emergent
						CASSSQVNTEAFF TRBV7-7 TRBJ1-1	Transient & Emergent
						CASSSRDLSPQHF TRBV6-1 TRBD1 TRBJ1-5	Transient & Emergent
						CASSTGDVREQYF TRBV19 TRBD1 TRBJ2-7	Transient & Emergent
						CASSVVTGASYFVVYQETQYF TRBV9 TRBJ2-5	Transient & Emergent
						CASSWTGMNTEAFF TRBV7-9 TRBD1 TRBJ1-1	Transient & Emergent
						CASSYSTGMNTEAFF TRBV6-3 TRBJ1-1	Transient & Emergent
						CASTLTRGGAEAFF TRBV19 TRBD1 TRBJ1-1	Transient & Emergent
						CASTSAQGAYNEQFF TRBV28 TRBD1 TRBJ2-1	Transient & Emergent
						CATCAF_YYKKLF TRGV5 TRGJ2	Transient & Emergent
						CATDGVEGGSEKLVF TRAV17 TRAJ57	Transient & Emergent
						CATDVRETSGSRLTF TRAV17 TRAJ58	Transient & Emergent
						CATSDPNYMNTGELFF TRBV24-1 TRBJ2-2	Transient & Emergent
						CATTGVGNQPQHF TRBV19 TRBD1 TRBJ1-5	Transient & Emergent
						CATWDGIYYKKLF TRGV2 TRGJ2	Transient & Emergent
						CATWDKKLF TRGV4 TRGJ2	Transient & Emergent
						CATWDRPTWGYKKLF TRGV3 TRGJ2	Transient & Emergent
						CATWQ**_DWIKTF TRGV2 TRGJP2	Transient & Emergent
						CATWR_YKKLF TRGV5 TRGJ2	Transient & Emergent
						CAVDMSGGSQGNLIF TRAV39 TRAJ42	Transient & Emergent
						CAVGAYGGYQKVIF TRAV8-3 TRAJ13	Transient & Emergent
						CAVICRAYTGGKSGADKLIF TRAV21 TRDD3 TRDJ1	Transient & Emergent
						CAVILNSGGYQKVTF TRAV12-1 TRAJ13	Transient & Emergent
						CAVLDSNYQLIW TRAV1-2 TRAJ33	Transient & Emergent
						CAVQAGSGGSNYKLTF TRAV20 TRAJ53	Transient & Emergent
						CAVRDMDDYKLSF TRAV3 TRAJ20	Transient & Emergent
						CAVRDMGNFNKFYF TRAV3 TRAJ21	Transient & Emergent
						CAVRGRGSTLGRLYF TRAV1-2 TRAJ18	Transient & Emergent
						CAVRSANARLMF TRAV3 TRAJ31	Transient & Emergent
						CAVSGSARQLTF TRAV39 TRAJ22	Transient & Emergent
						CAVTGGKVR_GGADGLTF TRAV8-4 TRAJ45	Transient & Emergent
						CAVTIKAAGNKLTF TRAV12-2 TRAJ17	Transient & Emergent
						CAVTNSGYALNF TRAV1-2 TRAJ41	Transient & Emergent
						CAVTQRGGADGLTF TRAV12-1 TRAJ45	Transient & Emergent
						CAVYTNAGKSTF TRAV21 TRAJ27	Transient & Emergent
						CAWHGTGNNEKLFF TRBV30 TRBD1 TRBJ1-4	Transient & Emergent
						CAYRTPTSGSRLTF TRAV38-2DV8 TRAJ58	Transient & Emergent
						CAYVLGGGADGLTF TRAV38-2DV8 TRAJ45	Transient & Emergent
						CIVSSNNARLMF TRAV26-1 TRAJ31	Transient & Emergent
						CLGRDGQKLLF TRAV4 TRAJ16	Transient & Emergent
						CSARDRVGRSYEQYF TRBV20-1 TRBJ2-7	Transient & Emergent
						CSARGDGPYEQYF TRBV20-1 TRBD1 TRBJ2-7	Transient & Emergent
						CSARPLTGTIYGYTF TRBV20-1 TRBD1 TRBJ1-2	Transient & Emergent
						CSARVQGSLNRLNNEQFF TRBV20-1 TRBD1 TRBJ2-1	Transient & Emergent
						CSAVGWTVEYEQFF TRBV29-1 TRBD1 TRBJ2-1	Transient & Emergent
						CSVDRTGGGSYNEQFF TRBV29-1 TRBD1 TRBJ2-1	Transient & Emergent
						CVVSAGGFGNVLHC TRAV10 TRAJ35	Transient & Emergent
						CVVSDREATPDKLVF TRAV8-2 TRAJ47	Transient & Emergent
						CVVSDRGYGNKLVF TRAV8-2 TRAJ47	Transient & Emergent
						CVVSGQNSGYALNF TRAV10 TRAJ41	Transient & Emergent
